# Supplementary material for: Bis{2-[(5-hy­droxy­pent­yl)imino­meth­yl]phenolato-κ2 N,O 1}copper(II)
Source: Acta Crystallogr Sect E Struct Rep Online. 2013 Jun 26;69(Pt 7):m412–3. doi: 10.1107/S1600536813016802 (PMC3772438; doi:10.1107/S1600536813016802)
Supplement: Supplementary file 1 [file e-69-0m412-sup1.cif]

##############################################################################
#                                                                            #
# This CIF contains the data in a paper accepted for publication in          #
# Acta Crystallographica Section E. It conforms to the requirements of       #
# Notes for Authors for Acta Crystallographica Section E, and has been       #
# peer reviewed under the auspices of the IUCr Commission on Journals.       #
#                                                                            #
# Full details of the Crystallographic Information File format               #
# are given in the paper "The Crystallographic Information File (CIF):       #
# a New Standard Archive File for Crystallography" by S. R. Hall, F. H.      #
# Allen and I. D. Brown [Acta Cryst. (1991), A47, 655-685].                  #
#                                                                            #
# The current version of the core CIF dictionary is obtainable from          #
# ftp://ftp.iucr.org/pub/cif_core.dic.                                       #
#                                                                            #
# Software is freely available for graphical display of the structure(s)     #
# in this CIF. For information consult the CIF software page                 #
# http://www.iucr.org/resources/cif/software.                                #
#                                                                            #
# This file may be used for bona fide research purposes within the           #
# scientific community so long as proper attribution is given to the journal # 
# article from which it was obtained.                                        #
#                                                                            #
##############################################################################
data_I
_audit_creation_method     SHELXL-97
_chemical_name_systematic
;\
Bis{2-[(5-hydroxypentyl)iminomethyl]phenolato-\
\k^2^<i>N</i>,<i>O</i>^1^}copper(II)
;
_chemical_name_common     ?
_chemical_formula_moiety     'C24 H32 Cu N2 O4'
_chemical_formula_sum     'C24 H32 Cu N2 O4'
_chemical_formula_iupac     '[Cu (C12 H16 N1 O2)2]'
_chemical_formula_weight     476.07
_chemical_melting_point     ?
_symmetry_cell_setting     monoclinic
_symmetry_space_group_name_H-M     'P 21/c'
_symmetry_space_group_name_hall     '-P 2ybc'
loop_
    _symmetry_equiv_pos_as_xyz
    'x, y, z'
    '-x, y+1/2, -z+1/2'
    '-x, -y, -z'
    'x, -y-1/2, z-1/2'
_cell_length_a     11.8815(8)
_cell_length_b     5.2219(3)
_cell_length_c     18.9588(12)
_cell_angle_alpha     90.00
_cell_angle_beta     102.876(2)
_cell_angle_gamma     90.00
_cell_volume     1146.70(12)
_cell_formula_units_Z     2
_cell_measurement_reflns_used     13343
_cell_measurement_theta_min     1.8
_cell_measurement_theta_max     27.5
_cell_measurement_temperature     296(2)
_exptl_crystal_description     block
_exptl_crystal_colour     'dark green'
_exptl_crystal_size_max     0.8
_exptl_crystal_size_mid     0.6
_exptl_crystal_size_min     0.4
_exptl_crystal_density_diffrn     1.385
_exptl_crystal_density_meas     ?
_exptl_crystal_density_method     'not measured'
_exptl_crystal_F_000     502.0
_exptl_absorpt_coefficient_mu     0.985
_exptl_absorpt_correction_type     multi-scan
_exptl_absorpt_process_details     '(SADABS; Sheldrick, 1996)'
_exptl_absorpt_correction_T_min     0.497
_exptl_absorpt_correction_T_max     0.674
_exptl_special_details     ?
_diffrn_ambient_temperature     296(2)
_diffrn_radiation_type     MoK\a
_diffrn_radiation_wavelength     0.71073
_diffrn_radiation_source     'fine-focus sealed tube'
_diffrn_radiation_monochromator     graphite
_diffrn_measurement_device_type     'Bruker APEXII SMART CCD'
_diffrn_measurement_method     '\f and \w scans'
_diffrn_detector_area_resol_mean     ?
_diffrn_reflns_number     13343
_diffrn_reflns_av_R_equivalents     0.0271
_diffrn_reflns_av_sigmaI/netI     0.0219
_diffrn_reflns_theta_min     1.76
_diffrn_reflns_theta_max     27.52
_diffrn_reflns_theta_full     27.52
_diffrn_measured_fraction_theta_max     0.962
_diffrn_measured_fraction_theta_full     0.962
_diffrn_reflns_limit_h_min     -14
_diffrn_reflns_limit_h_max     14
_diffrn_reflns_limit_k_min     -6
_diffrn_reflns_limit_k_max     6
_diffrn_reflns_limit_l_min     -24
_diffrn_reflns_limit_l_max     24
_refine_special_details
;
Refinement of <i>F</i>^2^ against ALL reflections. The weighted <i>R</i>-factor
<i>wR</i> and goodness of fit <i>S</i> are based on <i>F</i>^2^, conventional
<i>R</i>-factors <i>R</i> are based on <i>F</i>, with <i>F</i> set to zero for
negative <i>F</i>^2^. The threshold expression of <i>F</i>^2^ >
\s(<i>F</i>^2^) is used only for calculating <i>R</i>-factors(gt) <i>etc</i>.
and is not relevant to the choice of reflections for refinement.
<i>R</i>-factors based on <i>F</i>^2^ are statistically about twice as large
as those based on <i>F</i>, and <i>R</i>- factors based on ALL data will be
even larger.
;
_reflns_number_total     2549
_reflns_number_gt     2174
_reflns_threshold_expression     I>2sigma(I)
_refine_ls_structure_factor_coef     Fsqd
_refine_ls_matrix_type     full
_refine_ls_R_factor_all     0.0355
_refine_ls_R_factor_gt     0.0299
_refine_ls_wR_factor_gt     0.0900
_refine_ls_wR_factor_ref     0.0957
_refine_ls_goodness_of_fit_ref     0.947
_refine_ls_restrained_S_all     0.947
_refine_ls_number_reflns     2549
_refine_ls_number_parameters     143
_refine_ls_number_restraints     0
_refine_ls_hydrogen_treatment     constr
_refine_ls_weighting_scheme     calc
_refine_ls_weighting_details
         'calc w=1/[\s^2^(Fo^2^)+(0.0695P)^2^+0.3017P] where P=(Fo^2^+2Fc^2^)/3'
_atom_sites_solution_hydrogens     geom
_atom_sites_solution_primary     direct
_atom_sites_solution_secondary     difmap
_refine_ls_shift/su_max     0.015
_refine_ls_shift/su_mean     0.003
_refine_diff_density_max     0.267
_refine_diff_density_min     -0.295
_refine_ls_extinction_method     none
_refine_ls_extinction_coef     ?
loop_
    _atom_type_symbol
    _atom_type_description
    _atom_type_scat_dispersion_real
    _atom_type_scat_dispersion_imag
    _atom_type_scat_source
    'C' 'C' 0.0033 0.0016
                         'International Tables Vol C Tables 4.2.6.8 and 6.1.1.4'
    'H' 'H' 0.0000 0.0000
                         'International Tables Vol C Tables 4.2.6.8 and 6.1.1.4'
    'N' 'N' 0.0061 0.0033
                         'International Tables Vol C Tables 4.2.6.8 and 6.1.1.4'
    'O' 'O' 0.0106 0.0060
                         'International Tables Vol C Tables 4.2.6.8 and 6.1.1.4'
    'Cu' 'Cu' 0.3201 1.2651
                         'International Tables Vol C Tables 4.2.6.8 and 6.1.1.4'
_computing_data_collection     'APEX2 (Bruker, 2004)'
_computing_cell_refinement     'SAINT (Bruker, 2004)'
_computing_data_reduction     'SAINT (Bruker, 2004)'
_computing_structure_solution     'SHELXS97  (Sheldrick, 2008)'
_computing_structure_refinement     'SHELXL97 (Sheldrick, 2008)'
_computing_molecular_graphics     'ORTEP-3 for Windows (Farrugia, 2012)'
_computing_publication_material     'Mercury (Macrae <i>et al.</i>, 2008)'
loop_
    _atom_site_type_symbol
    _atom_site_label
    _atom_site_fract_x
    _atom_site_fract_y
    _atom_site_fract_z
    _atom_site_U_iso_or_equiv
    _atom_site_adp_type
    _atom_site_calc_flag
    _atom_site_refinement_flags
    _atom_site_occupancy
    _atom_site_symmetry_multiplicity
    _atom_site_disorder_assembly
    _atom_site_disorder_group
    Cu Cu1 1.0000 0.5000 0.5000 0.03217(12) Uani d S 1 2 . .
    O O1 0.50800(15) 0.8210(3) 0.72046(8) 0.0640(4) Uani d . 1 1 . .
    H H1 0.4971 0.9476 0.7436 0.096 Uiso calc R 1 1 . .
    O O2 1.04519(10) 0.2230(2) 0.44865(7) 0.0440(3) Uani d . 1 1 . .
    N N1 0.83417(13) 0.4686(3) 0.44597(8) 0.0338(3) Uani d . 1 1 . .
    C C1 0.74512(14) 0.6417(3) 0.46237(9) 0.0372(4) Uani d . 1 1 . .
    H H1A 0.6794 0.6453 0.4215 0.045 Uiso calc R 1 1 . .
    H H1B 0.7761 0.8140 0.4697 0.045 Uiso calc R 1 1 . .
    C C2 0.70561(16) 0.5564(3) 0.52942(10) 0.0389(4) Uani d . 1 1 . .
    H H2A 0.6628 0.3975 0.5191 0.047 Uiso calc R 1 1 . .
    H H2B 0.7727 0.5236 0.5680 0.047 Uiso calc R 1 1 . .
    C C3 0.63016(16) 0.7546(4) 0.55460(10) 0.0420(4) Uani d . 1 1 . .
    H H3A 0.5621 0.7829 0.5163 0.050 Uiso calc R 1 1 . .
    H H3B 0.6722 0.9150 0.5629 0.050 Uiso calc R 1 1 . .
    C C4 0.59209(16) 0.6804(4) 0.62336(10) 0.0422(4) Uani d . 1 1 . .
    H H4A 0.5346 0.5457 0.6122 0.051 Uiso calc R 1 1 . .
    H H4B 0.6579 0.6127 0.6581 0.051 Uiso calc R 1 1 . .
    C C5 0.5428(2) 0.8995(5) 0.65661(12) 0.0571(5) Uani d . 1 1 . .
    H H5A 0.6001 1.0342 0.6685 0.068 Uiso calc R 1 1 . .
    H H5B 0.4768 0.9679 0.6222 0.068 Uiso calc R 1 1 . .
    C C6 0.79987(14) 0.3133(3) 0.39297(9) 0.0375(4) Uani d . 1 1 . .
    H H6 0.7230 0.3277 0.3687 0.045 Uiso calc R 1 1 . .
    C C7 0.86641(14) 0.1202(3) 0.36685(8) 0.0362(4) Uani d . 1 1 . .
    C C8 0.98489(15) 0.0831(3) 0.39729(9) 0.0357(3) Uani d . 1 1 . .
    C C9 1.04061(17) -0.1203(3) 0.36855(10) 0.0437(4) Uani d . 1 1 . .
    H H9 1.1187 -0.1500 0.3873 0.052 Uiso calc R 1 1 . .
    C C10 0.98222(18) -0.2730(4) 0.31404(10) 0.0485(5) Uani d . 1 1 . .
    H H10 1.0212 -0.4049 0.2967 0.058 Uiso calc R 1 1 . .
    C C11 0.86595(19) -0.2348(4) 0.28419(10) 0.0502(5) Uani d . 1 1 . .
    H H11 0.8270 -0.3392 0.2469 0.060 Uiso calc R 1 1 . .
    C C12 0.80936(19) -0.0411(4) 0.31035(11) 0.0452(4) Uani d . 1 1 . .
    H H12 0.7313 -0.0149 0.2904 0.054 Uiso calc R 1 1 . .
loop_
    _atom_site_aniso_label
    _atom_site_aniso_U_11
    _atom_site_aniso_U_22
    _atom_site_aniso_U_33
    _atom_site_aniso_U_12
    _atom_site_aniso_U_13
    _atom_site_aniso_U_23
    Cu1 0.02804(18) 0.03330(18) 0.03728(18) 0.00376(10) 0.01180(12) -0.00224(10)
    O1 0.0847(11) 0.0657(9) 0.0553(8) 0.0084(8) 0.0448(8) 0.0046(7)
    O2 0.0337(6) 0.0444(7) 0.0535(7) 0.0065(5) 0.0088(5) -0.0123(6)
    N1 0.0299(7) 0.0393(8) 0.0358(7) 0.0058(5) 0.0146(6) 0.0026(5)
    C1 0.0309(8) 0.0425(9) 0.0405(8) 0.0106(7) 0.0131(6) 0.0037(7)
    C2 0.0356(9) 0.0362(8) 0.0498(10) 0.0068(7) 0.0203(7) 0.0052(7)
    C3 0.0427(9) 0.0422(9) 0.0471(9) 0.0112(7) 0.0226(8) 0.0079(7)
    C4 0.0442(10) 0.0426(9) 0.0444(9) 0.0038(7) 0.0198(7) 0.0042(7)
    C5 0.0746(15) 0.0529(12) 0.0562(12) 0.0147(11) 0.0415(11) 0.0116(10)
    C6 0.0312(8) 0.0467(9) 0.0359(8) 0.0016(7) 0.0103(6) 0.0029(7)
    C7 0.0402(9) 0.0369(9) 0.0350(8) -0.0010(7) 0.0158(7) 0.0006(7)
    C8 0.0400(9) 0.0318(8) 0.0386(8) 0.0028(7) 0.0161(7) 0.0015(7)
    C9 0.0481(10) 0.0371(9) 0.0486(10) 0.0099(8) 0.0167(8) -0.0001(8)
    C10 0.0693(13) 0.0356(9) 0.0464(10) 0.0071(9) 0.0252(9) -0.0032(8)
    C11 0.0651(13) 0.0474(10) 0.0399(9) -0.0069(9) 0.0156(8) -0.0066(8)
    C12 0.0459(11) 0.0537(11) 0.0369(9) -0.0038(8) 0.0110(8) -0.0025(7)
_geom_special_details
;
All e.s.d.'s (except the e.s.d. in the dihedral angle between two l.s. planes)
are estimated using the full covariance matrix. The cell e.s.d.'s are taken
into account individually in the estimation of e.s.d.'s in distances, angles
and torsion angles; correlations between e.s.d.'s in cell parameters are only
used when they are defined by crystal symmetry. An approximate (isotropic)
treatment of cell e.s.d.'s is used for estimating e.s.d.'s involving l.s.
planes.
;
loop_
    _geom_bond_atom_site_label_1
    _geom_bond_atom_site_label_2
    _geom_bond_site_symmetry_2
    _geom_bond_distance
    _geom_bond_publ_flag
    Cu1 O2 3_766 1.8870(12) ?
    Cu1 O2 . 1.8870(12) ?
    Cu1 N1 3_766 2.0146(15) ?
    Cu1 N1 . 2.0146(15) ?
    O1 C5 . 1.424(2) ?
    O1 H1 . 0.8200 ?
    O2 C8 . 1.298(2) ?
    N1 C6 . 1.285(2) ?
    N1 C1 . 1.476(2) ?
    C1 C2 . 1.517(2) ?
    C1 H1A . 0.9700 ?
    C1 H1B . 0.9700 ?
    C2 C3 . 1.514(2) ?
    C2 H2A . 0.9700 ?
    C2 H2B . 0.9700 ?
    C3 C4 . 1.522(2) ?
    C3 H3A . 0.9700 ?
    C3 H3B . 0.9700 ?
    C4 C5 . 1.488(3) ?
    C4 H4A . 0.9700 ?
    C4 H4B . 0.9700 ?
    C5 H5A . 0.9700 ?
    C5 H5B . 0.9700 ?
    C6 C7 . 1.436(2) ?
    C6 H6 . 0.9300 ?
    C7 C8 . 1.411(2) ?
    C7 C12 . 1.411(3) ?
    C8 C9 . 1.423(2) ?
    C9 C10 . 1.366(3) ?
    C9 H9 . 0.9300 ?
    C10 C11 . 1.386(3) ?
    C10 H10 . 0.9300 ?
    C11 C12 . 1.368(3) ?
    C11 H11 . 0.9300 ?
    C12 H12 . 0.9300 ?
loop_
    _geom_angle_atom_site_label_1
    _geom_angle_atom_site_label_2
    _geom_angle_atom_site_label_3
    _geom_angle_site_symmetry_1
    _geom_angle_site_symmetry_3
    _geom_angle
    _geom_angle_publ_flag
    O2 Cu1 O2 3_766 . 179.9990(10)
                                 ?
    O2 Cu1 N1 3_766 3_766 91.94(5) ?
    O2 Cu1 N1 . 3_766 88.06(5) ?
    O2 Cu1 N1 3_766 . 88.06(5) ?
    O2 Cu1 N1 . . 91.94(5) ?
    N1 Cu1 N1 3_766 . 179.9980(10)
                                 ?
    C5 O1 H1 . . 109.5 ?
    C8 O2 Cu1 . . 130.21(11) ?
    C6 N1 C1 . . 115.71(15) ?
    C6 N1 Cu1 . . 123.56(12) ?
    C1 N1 Cu1 . . 120.58(11) ?
    N1 C1 C2 . . 111.53(13) ?
    N1 C1 H1A . . 109.3 ?
    C2 C1 H1A . . 109.3 ?
    N1 C1 H1B . . 109.3 ?
    C2 C1 H1B . . 109.3 ?
    H1A C1 H1B . . 108.0 ?
    C3 C2 C1 . . 112.27(14) ?
    C3 C2 H2A . . 109.2 ?
    C1 C2 H2A . . 109.2 ?
    C3 C2 H2B . . 109.2 ?
    C1 C2 H2B . . 109.2 ?
    H2A C2 H2B . . 107.9 ?
    C2 C3 C4 . . 113.92(15) ?
    C2 C3 H3A . . 108.8 ?
    C4 C3 H3A . . 108.8 ?
    C2 C3 H3B . . 108.8 ?
    C4 C3 H3B . . 108.8 ?
    H3A C3 H3B . . 107.7 ?
    C5 C4 C3 . . 112.76(15) ?
    C5 C4 H4A . . 109.0 ?
    C3 C4 H4A . . 109.0 ?
    C5 C4 H4B . . 109.0 ?
    C3 C4 H4B . . 109.0 ?
    H4A C4 H4B . . 107.8 ?
    O1 C5 C4 . . 110.77(17) ?
    O1 C5 H5A . . 109.5 ?
    C4 C5 H5A . . 109.5 ?
    O1 C5 H5B . . 109.5 ?
    C4 C5 H5B . . 109.5 ?
    H5A C5 H5B . . 108.1 ?
    N1 C6 C7 . . 127.59(15) ?
    N1 C6 H6 . . 116.2 ?
    C7 C6 H6 . . 116.2 ?
    C8 C7 C12 . . 119.69(16) ?
    C8 C7 C6 . . 122.08(15) ?
    C12 C7 C6 . . 118.20(16) ?
    O2 C8 C7 . . 124.29(15) ?
    O2 C8 C9 . . 118.78(16) ?
    C7 C8 C9 . . 116.92(16) ?
    C10 C9 C8 . . 121.64(18) ?
    C10 C9 H9 . . 119.2 ?
    C8 C9 H9 . . 119.2 ?
    C9 C10 C11 . . 121.12(17) ?
    C9 C10 H10 . . 119.4 ?
    C11 C10 H10 . . 119.4 ?
    C12 C11 C10 . . 118.98(18) ?
    C12 C11 H11 . . 120.5 ?
    C10 C11 H11 . . 120.5 ?
    C11 C12 C7 . . 121.66(19) ?
    C11 C12 H12 . . 119.2 ?
    C7 C12 H12 . . 119.2 ?
loop_
    _geom_hbond_atom_site_label_D
    _geom_hbond_atom_site_label_H
    _geom_hbond_atom_site_label_A
    _geom_hbond_site_symmetry_A
    _geom_hbond_distance_DH
    _geom_hbond_distance_HA
    _geom_hbond_distance_DA
    _geom_hbond_angle_DHA
    _geom_hbond_publ_flag
    O1 H1 O1 2_656 0.8200 2.0700 2.864(2) 163.00 yes
    C1 H1B O2 3_766 0.9700 2.3400 2.771(2) 106.00 yes
data_global
_journal_date_recd_electronic     2013-04-02
_journal_date_accepted     2013-06-17
_journal_name_full     'Acta Crystallographica, Section E'
_journal_year     2013
_journal_volume     69
_journal_issue      7
_journal_page_first     m412
_journal_page_last     m413
_journal_paper_category     QM
_journal_paper_doi     10.1107/S1600536813016802
_journal_coeditor_code     BV2221
_publ_contact_author_name     'Sanchita Goswami'
_publ_contact_author_address
;
Department of Chemistry
University of Calcutta
92 A.P.C. Road
Kolkata 700 009
India
;
_publ_contact_author_email     'sgchem@caluniv.ac.in'
_publ_contact_author_fax     ?
_publ_contact_author_phone     ?
_publ_section_title
;\
Bis{2-[(5-hydroxypentyl)iminomethyl]phenolato-\k^2^<i>N</i>,<i>O</i>^1^}\
copper(II)
;
loop_
    _publ_author_name
    _publ_author_footnote
    _publ_author_address
    'Modak, Ritwik' .
;
Department of Chemistry
University of Calcutta
92 A.P.C. Road
Kolkata 700 009
USA
;
    'Patra, Santu' .
;
Department of Chemistry
University of Calcutta
92 A.P.C. Road
Kolkata 700 009
USA
;
    'Mandal, Senjuti' .
;
Department of Chemistry
University of Calcutta
92 A.P.C. Road
Kolkata 700 009
USA
;
    'Sikdar, Yeasin' .
;
Department of Chemistry
University of Calcutta
92 A.P.C. Road
Kolkata 700 009
USA
;
    'Goswami, Sanchita' .
;
Department of Chemistry
University of Calcutta
92 A.P.C. Road
Kolkata 700 009
USA
;
