# Supplementary material for: Bis{2-[(5-hy­droxy­pent­yl)imino­meth­yl]phenolato-κ2 N,O 1}copper(II)
Source: Acta Crystallogr Sect E Struct Rep Online. 2013 Jun 26;69(Pt 7):m412–3. doi: 10.1107/S1600536813016802 (PMC3772438; doi:10.1107/S1600536813016802)
Supplement: Supplementary file 2 [file e-69-0m412-Isup2.hkl]

# 
# h,k,l, Fc-squared, Fo-squared, sigma(Fo-squared) and status flag 
# 
data_I
_shelx_title ' SGSP2_0m in P2(1)/c' 
_shelx_refln_list_code          4 
_shelx_F_calc_maximum      167.36 
_exptl_crystal_F_000       506.00 
_reflns_d_resolution_high  0.7691 
 
loop_ 
 _symmetry_equiv_pos_as_xyz 
 'x, y, z' 
 '-x, y+1/2, -z+1/2' 
 '-x, -y, -z' 
 'x, -y-1/2, z-1/2' 
 
_cell_length_a    11.8815 
_cell_length_b     5.2219 
_cell_length_c    18.9588 
_cell_angle_alpha  90.000 
_cell_angle_beta  102.876 
_cell_angle_gamma  90.000 
 
_shelx_F_squared_multiplier     1.000 
 
loop_ 
 _refln_index_h 
 _refln_index_k 
 _refln_index_l 
 _refln_F_squared_calc 
 _refln_F_squared_meas 
 _refln_F_squared_sigma 
 _refln_observed_status 
   1   0   0    10692.26     7403.15    251.33 o 
   2   0   0     9495.95     8058.65    275.10 o 
   3   0   0      915.01      839.41     66.91 o 
   4   0   0     7505.38     6872.21    164.74 o 
   5   0   0     4868.05     4815.67    203.28 o 
   6   0   0     5759.24     6075.18     85.44 o 
   7   0   0     1971.75     2273.87     32.47 o 
   8   0   0     1085.51     1127.29     16.63 o 
   9   0   0       53.98       52.10      2.02 o 
  10   0   0      331.16      367.96      6.35 o 
  11   0   0      180.57      189.97     10.19 o 
  12   0   0       48.21       61.59      6.34 o 
  13   0   0       37.07       40.08      5.66 o 
   1   1   0     2384.09     2431.53     32.34 o 
   2   1   0     1757.91     1819.60     24.33 o 
   3   1   0     1339.58     1434.87     16.39 o 
   4   1   0       79.31       89.38      1.69 o 
   5   1   0      508.70      560.60      7.23 o 
   6   1   0        9.52       14.08      0.62 o 
   7   1   0        7.00        8.98      0.62 o 
   8   1   0       58.82       58.63      1.43 o 
   9   1   0      138.27      141.53      3.06 o 
  10   1   0       17.06       11.99      1.30 o 
  11   1   0        6.31        3.81      1.02 o 
  12   1   0       11.82        9.58      1.72 o 
  13   1   0        0.66        0.67      2.30 o 
  14   1   0        0.51       -4.08      4.08 o 
   0   2   0      100.63       79.28      4.80 o 
   1   2   0     1379.54     1385.54     15.02 o 
   2   2   0       15.15        8.40      0.56 o 
   3   2   0      525.18      474.13      5.88 o 
   4   2   0     1418.98     1410.61     16.41 o 
   5   2   0      745.07      758.97      9.18 o 
   6   2   0     1508.54     1537.45     17.97 o 
   7   2   0     1672.50     1676.68     24.68 o 
   8   2   0      101.94      109.59      2.82 o 
   9   2   0      460.07      460.59      7.97 o 
  10   2   0      448.32      437.12      7.78 o 
  11   2   0      586.72      605.83     11.65 o 
  12   2   0      356.80      355.42      7.92 o 
  13   2   0      252.73      258.90      5.75 o 
  14   2   0       82.05       87.85      6.79 o 
   1   3   0       62.44       64.19      1.43 o 
   2   3   0      558.91      610.68      6.71 o 
   3   3   0     1367.58     1526.33     15.74 o 
   4   3   0      234.72      261.63      3.56 o 
   5   3   0       13.99       12.45      1.21 o 
   6   3   0      422.56      419.33      8.34 o 
   7   3   0       31.37       35.56      2.07 o 
   8   3   0      264.58      270.51      6.21 o 
   9   3   0      346.45      347.47      7.66 o 
  10   3   0       91.30       83.50      3.19 o 
  11   3   0        3.90        1.85      1.71 o 
  12   3   0        0.31       -0.18      2.43 o 
  13   3   0        1.23        6.57      4.30 o 
   0   4   0      705.44      690.62     11.98 o 
   1   4   0      852.85      912.24     12.25 o 
   2   4   0      439.77      446.01     12.26 o 
   3   4   0      556.68      567.18      8.06 o 
   4   4   0      131.56      121.26      3.41 o 
   5   4   0      700.83      720.98     11.83 o 
   6   4   0      563.79      591.10     10.14 o 
   7   4   0      137.55      129.52      3.79 o 
   8   4   0      114.94      113.12      3.69 o 
   9   4   0       69.97       70.95      3.57 o 
  10   4   0      164.48      171.30      4.84 o 
  11   4   0      121.44      120.34      6.32 o 
  12   4   0       47.46       47.63      4.63 o 
   1   5   0       47.15       45.52      1.90 o 
   2   5   0       10.95        9.85      1.67 o 
   3   5   0       20.79       20.50      1.98 o 
   4   5   0       38.23       39.04      2.43 o 
   5   5   0       11.12       13.42      1.99 o 
   6   5   0        3.02        2.40      1.75 o 
   7   5   0        8.81        7.50      2.08 o 
   8   5   0        0.30       -0.13      1.90 o 
   9   5   0        1.03       -0.54      3.62 o 
  10   5   0        0.59        0.49      3.12 o 
   1   6   0       18.51       17.66      4.53 o 
   2   6   0       17.07       19.62      2.55 o 
   3   6   0        4.05        3.61      1.92 o 
   4   6   0       82.80       96.72      3.90 o 
   5   6   0       79.76       79.54      5.28 o 
   6   6   0       29.30       29.75      4.19 o 
   7   6   0       24.62       21.33      3.67 o 
 -14   1   1      126.20      129.97      9.96 o 
 -13   1   1      250.97      262.20     14.26 o 
 -12   1   1      369.81      263.90      7.75 o 
 -11   1   1      310.14      326.58      5.60 o 
 -10   1   1      364.91      378.23      7.50 o 
  -9   1   1      312.84      317.10      5.66 o 
  -8   1   1      359.80      321.04      4.71 o 
  -7   1   1     2058.47     1995.00     21.37 o 
  -6   1   1     1023.89      973.34     11.48 o 
  -5   1   1     2289.13     2324.21     26.47 o 
  -4   1   1     1733.70     1740.16     19.88 o 
  -3   1   1     2581.43     2596.61     29.36 o 
  -2   1   1      556.74      638.59      8.76 o 
  -1   1   1      384.43      365.94      5.60 o 
   0   1   1     4202.96     4186.56     68.71 o 
   1   1   1     1803.38     1790.26     26.05 o 
   2   1   1       23.21       30.27      0.92 o 
   3   1   1      950.68      936.45     10.87 o 
   4   1   1     1306.12     1278.51     15.89 o 
   5   1   1      464.07      386.05      4.30 o 
   6   1   1     1069.31      992.89     10.36 o 
   7   1   1      955.32      856.85      9.62 o 
   8   1   1      533.52      540.00      6.06 o 
   9   1   1       83.89       78.72      2.05 o 
  10   1   1      620.25      623.03      9.31 o 
  11   1   1      549.53      525.79      8.89 o 
  12   1   1      410.16      395.46      9.17 o 
  13   1   1      188.87      179.55      6.96 o 
  14   1   1       68.43       62.27      7.70 o 
 -14   2   1        3.99        6.59      2.87 o 
 -13   2   1        2.45        2.01      1.82 o 
 -12   2   1        7.09        7.65      1.68 o 
 -11   2   1        0.08       -1.45      1.45 o 
 -10   2   1       73.26       72.02      2.81 o 
  -9   2   1        2.04        1.02      1.22 o 
  -8   2   1        2.29        1.69      1.10 o 
  -7   2   1      328.67      342.32      5.60 o 
  -6   2   1      402.69      397.30      5.66 o 
  -5   2   1      724.56      789.19      9.51 o 
  -4   2   1        2.46        9.16      0.85 o 
  -3   2   1      123.35      136.44      2.75 o 
  -2   2   1     1333.54     1341.57     16.46 o 
  -1   2   1      710.87      753.22      8.90 o 
   0   2   1      267.44      285.71      3.64 o 
   1   2   1        0.00        0.76      0.43 o 
   2   2   1      623.24      638.63      7.22 o 
   3   2   1       81.45       77.97      1.44 o 
   4   2   1     1135.80     1207.80     12.44 o 
   5   2   1       70.62       66.93      1.55 o 
   6   2   1        3.12        0.58      0.50 o 
   7   2   1      100.29       91.70      2.18 o 
   8   2   1      607.11      586.95      9.66 o 
   9   2   1      119.18      124.69      3.31 o 
  10   2   1        1.35        1.41      1.69 o 
  11   2   1        0.24       -1.62      1.63 o 
  12   2   1        0.29       -1.54      1.54 o 
  13   2   1       15.12       16.53      2.06 o 
  14   2   1        0.39       -3.62      3.62 o 
 -13   3   1      143.28      147.85      9.74 o 
 -12   3   1       12.52       13.17      2.11 o 
 -11   3   1       27.23       28.54      2.33 o 
 -10   3   1      129.49      120.74      4.39 o 
  -9   3   1      128.96      136.57      5.36 o 
  -8   3   1      490.74      489.16      8.59 o 
  -7   3   1      204.68      215.83      4.26 o 
  -6   3   1      896.74      882.09     12.72 o 
  -5   3   1       17.70       14.69      1.27 o 
  -4   3   1      506.60      509.60      6.57 o 
  -3   3   1     1309.71     1294.62     13.44 o 
  -2   3   1     1621.43     1642.29     16.81 o 
  -1   3   1     1540.06     1544.71     15.83 o 
   0   3   1     1736.06     1751.66     23.43 o 
   1   3   1     2781.97     2826.39     31.75 o 
   2   3   1     2289.48     2281.32     23.17 o 
   3   3   1      391.27      366.02      4.34 o 
   4   3   1      680.24      630.77      6.96 o 
   5   3   1      884.10      904.91     11.97 o 
   6   3   1     1936.70     1911.25     28.15 o 
   7   3   1     1326.50     1298.74     21.81 o 
   8   3   1      121.24      119.17      3.91 o 
   9   3   1      162.83      155.29      4.08 o 
  10   3   1       44.78       43.99      3.39 o 
  11   3   1      207.93      208.17      5.06 o 
  12   3   1      121.26      123.25      5.21 o 
  13   3   1      124.79      131.51      6.47 o 
 -12   4   1        1.45        2.38      3.20 o 
 -11   4   1       39.19       38.41      4.32 o 
 -10   4   1        0.08        0.00      2.08 o 
  -9   4   1       33.88       29.39      2.47 o 
  -8   4   1        1.80       -0.80      1.47 o 
  -7   4   1        0.54       -0.70      1.47 o 
  -6   4   1       42.66       48.68      2.54 o 
  -5   4   1        1.27        1.39      1.32 o 
  -4   4   1      316.08      319.62      5.61 o 
  -3   4   1       44.49       50.45      2.69 o 
  -2   4   1        6.63       10.13      0.98 o 
  -1   4   1        3.09        1.55      0.76 o 
   0   4   1        9.32        4.57      1.19 o 
   1   4   1        5.35        4.73      0.82 o 
   2   4   1        0.08       -0.71      0.71 o 
   3   4   1        0.02       -0.80      0.83 o 
   4   4   1       27.61       28.30      1.89 o 
   5   4   1       97.79       99.89      3.56 o 
   6   4   1       21.12       17.43      2.01 o 
   7   4   1      101.66       97.01      3.46 o 
   8   4   1        0.04       -0.91      1.58 o 
   9   4   1       13.75       12.20      2.02 o 
  10   4   1        5.12        5.94      1.98 o 
  11   4   1       24.39       23.58      4.87 o 
  12   4   1        0.02       -0.91      4.30 o 
 -10   5   1      147.26      166.63     13.59 o 
  -9   5   1      176.79      175.71      7.52 o 
  -8   5   1      131.40      136.27      5.72 o 
  -7   5   1      278.72      284.06      6.39 o 
  -6   5   1      309.60      304.90      6.51 o 
  -5   5   1      307.95      310.38      8.13 o 
  -4   5   1      227.83      231.24      5.27 o 
  -3   5   1       87.35       87.67      3.23 o 
  -2   5   1      534.78      563.82      8.96 o 
  -1   5   1      405.19      396.84      7.16 o 
   0   5   1      597.05      612.42      8.05 o 
   1   5   1      332.40      329.82      6.57 o 
   2   5   1      186.36      195.91      4.64 o 
   3   5   1      173.57      187.10      4.60 o 
   4   5   1      110.09      111.42      3.58 o 
   5   5   1      460.66      466.10      8.64 o 
   6   5   1      176.48      182.88      5.29 o 
   7   5   1      156.91      160.91      5.13 o 
   8   5   1       92.78       97.99      5.67 o 
   9   5   1       80.44       80.46      6.91 o 
  10   5   1       69.16       63.07      5.12 o 
  -7   6   1        1.24        0.38      2.80 o 
  -6   6   1       18.20       22.53      3.67 o 
  -5   6   1        0.24       -1.33      2.49 o 
  -4   6   1       15.14       13.01      2.15 o 
  -3   6   1       79.15       77.21      4.78 o 
  -2   6   1      204.83      209.40      5.76 o 
  -1   6   1       49.85       57.55      6.45 o 
   1   6   1       10.56        8.96      3.26 o 
   2   6   1        1.73        0.84      2.02 o 
   3   6   1       36.27       36.50      2.69 o 
   4   6   1       26.80       23.71      2.46 o 
   5   6   1        0.18       -2.72      2.72 o 
   6   6   1       20.47       19.38      3.60 o 
 -14   0   2       83.79       73.13      7.47 o 
 -13   0   2      354.80      335.33     15.85 o 
 -12   0   2      492.04      467.11     19.93 o 
 -11   0   2      525.77      508.77     21.06 o 
 -10   0   2      201.13      216.50      5.72 o 
  -9   0   2      201.49      198.76      3.79 o 
  -8   0   2      380.31      399.47      7.32 o 
  -7   0   2     1505.69     1467.17     25.26 o 
  -6   0   2      126.00       89.38      1.98 o 
  -5   0   2      290.77      206.44      4.64 o 
  -4   0   2       39.29       29.54      1.23 o 
  -3   0   2     2611.89     2681.72     50.33 o 
  -2   0   2     7532.64     7489.30    282.88 o 
  -1   0   2    11801.55    10218.43    502.32 o 
   0   0   2     6451.36     5486.44    118.22 o 
   1   0   2     1392.77     1531.17     36.66 o 
   2   0   2     9402.06     8545.25    178.20 o 
   3   0   2    28009.18    21240.98    667.15 o 
   4   0   2     4850.11     4999.11     70.19 o 
   5   0   2     6980.34     6852.41    224.12 o 
   6   0   2      704.69      706.88     13.51 o 
   7   0   2     1010.21      947.59     18.00 o 
   8   0   2      323.97      219.16     24.33 o 
   9   0   2      152.26      184.18      5.17 o 
  10   0   2       63.32       81.79      3.59 o 
  11   0   2      285.80      316.31      7.48 o 
 -14   1   2        4.09        2.49      4.53 o 
 -13   1   2       22.62       21.28      5.21 o 
 -12   1   2       36.11       20.46      5.43 o 
 -11   1   2       39.11       36.88      2.01 o 
 -10   1   2        1.51        1.63      1.00 o 
  -9   1   2        3.56        3.79      0.89 o 
  -8   1   2        2.15        2.02      0.65 o 
  -7   1   2      207.99      209.81      2.85 o 
  -6   1   2      399.98      424.55      5.36 o 
  -5   1   2      935.23     1030.89     12.02 o 
  -4   1   2      360.14      388.24      5.12 o 
  -3   1   2      517.38      564.24      7.09 o 
  -2   1   2      343.21      347.79      6.23 o 
  -1   1   2      742.87      754.69     11.11 o 
   0   1   2     4252.41     4376.51     68.61 o 
   1   1   2     2428.70     2388.21     39.42 o 
   2   1   2     1419.26     1421.06     18.75 o 
   3   1   2      130.68      130.81      1.89 o 
   4   1   2     1331.68     1522.26     15.44 o 
   5   1   2       74.72       79.17      1.48 o 
   6   1   2      174.89      193.70      2.53 o 
   7   1   2        0.95        1.85      0.56 o 
   8   1   2       57.44       58.59      1.44 o 
   9   1   2       49.40       57.03      2.31 o 
  10   1   2       57.99       59.57      2.36 o 
  11   1   2        3.58        2.40      1.35 o 
  12   1   2       13.41       12.21      1.69 o 
  13   1   2        2.00       -0.25      1.93 o 
 -14   2   2      175.60      185.89      9.96 o 
 -13   2   2      376.00      399.10      8.45 o 
 -12   2   2      359.33      375.03      8.76 o 
 -11   2   2      161.56      163.28      4.15 o 
 -10   2   2      398.14      398.88      6.65 o 
  -9   2   2      590.47      595.87      9.85 o 
  -8   2   2     1665.17     1683.87     22.95 o 
  -7   2   2     2535.39     2600.58     34.67 o 
  -6   2   2     4079.82     4107.52     53.97 o 
  -5   2   2      143.87      118.99      2.02 o 
  -4   2   2     1442.62     1393.21     16.19 o 
  -3   2   2     1576.19     1628.45     32.84 o 
  -2   2   2     1739.87     1743.88     20.01 o 
  -1   2   2     2859.71     2859.16     34.36 o 
   0   2   2     2841.61     2846.20     31.74 o 
   1   2   2     1490.45     1416.13     16.82 o 
   2   2   2     1629.76     1615.17     16.40 o 
   3   2   2       16.86       12.01      0.69 o 
   4   2   2     1467.13     1484.27     15.20 o 
   5   2   2      416.14      432.32      5.16 o 
   6   2   2     1094.39     1042.51     11.00 o 
   7   2   2     1533.75     1515.67     18.98 o 
   8   2   2      356.53      364.40      6.60 o 
   9   2   2      284.40      290.66      6.39 o 
  10   2   2      624.18      631.24     12.05 o 
  11   2   2      241.29      247.74      5.34 o 
  12   2   2      275.08      287.92      6.05 o 
  13   2   2      128.61      130.18      4.05 o 
  14   2   2       97.23       98.90      5.51 o 
 -13   3   2       14.78       14.36      3.28 o 
 -12   3   2        1.17        1.20      1.82 o 
 -11   3   2       16.74       18.07      2.13 o 
 -10   3   2       25.68       26.52      2.66 o 
  -9   3   2       64.02       62.70      3.19 o 
  -8   3   2       89.55       89.57      2.79 o 
  -7   3   2      101.31       93.17      2.76 o 
  -6   3   2       43.62       44.64      1.94 o 
  -5   3   2       46.33       44.61      1.78 o 
  -4   3   2       72.21       77.26      2.24 o 
  -3   3   2      415.90      483.32     19.55 o 
  -2   3   2       58.25       60.64      1.35 o 
  -1   3   2       15.24       26.60      1.20 o 
   0   3   2       50.36       46.93      1.35 o 
   1   3   2       15.00       13.55      0.75 o 
   2   3   2       28.64       34.95      1.10 o 
   3   3   2       24.83       26.14      1.02 o 
   4   3   2       11.38       15.85      1.45 o 
   5   3   2       13.03       18.22      1.10 o 
   6   3   2      718.56      699.86     13.60 o 
   7   3   2      677.28      702.27     11.55 o 
   8   3   2       31.46       33.00      2.06 o 
   9   3   2      119.20      118.25      4.58 o 
  10   3   2        0.94        0.46      1.52 o 
  11   3   2        1.31        3.48      1.84 o 
  12   3   2       19.93       20.12      3.26 o 
  13   3   2       35.53       30.69      3.92 o 
 -12   4   2       41.89       48.89      8.04 o 
 -11   4   2       87.23       85.59      7.47 o 
 -10   4   2       78.19       77.73      5.49 o 
  -9   4   2       30.66       30.59      2.41 o 
  -8   4   2       96.37       99.33      3.65 o 
  -7   4   2      379.79      383.63      7.41 o 
  -6   4   2      455.64      444.51      8.14 o 
  -5   4   2      596.85      577.67      9.03 o 
  -4   4   2      110.79      113.40      2.98 o 
  -3   4   2      597.49      550.73     11.88 o 
  -2   4   2      948.49      978.99     13.88 o 
  -1   4   2      291.57      306.60      6.60 o 
   0   4   2      658.24      629.03      7.94 o 
   1   4   2      401.71      424.95     12.45 o 
   2   4   2      695.09      713.25      8.37 o 
   3   4   2      391.06      405.96      5.97 o 
   4   4   2      365.07      384.17      7.03 o 
   5   4   2      226.42      225.89      4.93 o 
   6   4   2      362.01      367.33      7.05 o 
   7   4   2        8.03        7.68      1.88 o 
   8   4   2       67.59       66.46      2.99 o 
   9   4   2       95.96      103.23      3.77 o 
  10   4   2       75.95       81.78      4.54 o 
  11   4   2       61.70       42.11      5.89 o 
 -10   5   2       47.91       41.79      4.48 o 
  -9   5   2       46.75       48.73      4.56 o 
  -8   5   2       10.38        4.39      2.27 o 
  -7   5   2        1.39        1.38      1.85 o 
  -6   5   2        0.53        0.15      1.70 o 
  -5   5   2        0.14        0.99      1.62 o 
  -4   5   2       90.79       84.70      3.32 o 
  -3   5   2      101.45      100.08      3.32 o 
  -2   5   2       73.77       76.05      5.39 o 
  -1   5   2        1.02       -1.29      1.29 o 
   0   5   2        5.35        0.50      0.77 o 
   1   5   2       22.66       24.75      1.62 o 
   2   5   2       95.65       89.61      3.18 o 
   3   5   2       32.79       33.88      2.27 o 
   4   5   2        7.34       10.88      2.18 o 
   5   5   2        0.89        8.05      4.00 o 
   6   5   2        0.01       -1.01      1.72 o 
   7   5   2        1.19       -0.99      2.26 o 
   8   5   2        3.81        2.09      2.64 o 
   9   5   2        0.01        3.40      2.96 o 
  -7   6   2      128.71      135.32      6.79 o 
  -6   6   2       76.31       67.83      5.20 o 
  -5   6   2      111.56      108.33      5.23 o 
  -4   6   2       74.19       73.82      3.88 o 
  -3   6   2       19.21       22.69      2.97 o 
  -2   6   2       68.88       66.25      3.52 o 
  -1   6   2      252.99      248.59      7.31 o 
   0   6   2       96.54       97.64      5.93 o 
   1   6   2      113.26      116.08      6.37 o 
   2   6   2       72.46       76.94      4.60 o 
   3   6   2       68.79       71.81      3.36 o 
   4   6   2       78.81       81.82      4.47 o 
   5   6   2       86.43       85.79      9.06 o 
   6   6   2       44.80       46.65      4.48 o 
 -14   1   3       74.42       76.08      8.15 o 
 -13   1   3      241.82      261.39     12.23 o 
 -12   1   3      239.27      243.53      5.72 o 
 -11   1   3      178.48      193.09      8.98 o 
 -10   1   3      136.13      121.17      3.99 o 
  -9   1   3      294.87      298.49      5.51 o 
  -8   1   3      784.66      798.30     11.31 o 
  -7   1   3     2772.62     2917.76     33.32 o 
  -6   1   3     3820.16     4040.12     45.61 o 
  -5   1   3      693.91      630.58      8.07 o 
  -4   1   3     2039.19     2125.61     28.01 o 
  -3   1   3       91.11       82.23      3.01 o 
  -2   1   3     4129.19     4243.50     61.36 o 
  -1   1   3     6393.64     6530.25     93.23 o 
   0   1   3    18594.61    16939.93    297.65 o 
   1   1   3     1125.04     1259.05     38.64 o 
   2   1   3      149.87      114.19      1.79 o 
   3   1   3     1022.40      956.75     14.20 o 
   4   1   3     3541.40     3412.38     75.48 o 
   5   1   3     1273.47     1238.78     13.59 o 
   6   1   3     1061.97     1122.84     11.72 o 
   7   1   3      845.35      848.15      9.11 o 
   8   1   3      427.74      433.00      5.13 o 
   9   1   3      277.31      279.45      3.90 o 
  10   1   3      505.66      505.95      8.55 o 
  11   1   3      570.00      565.46      9.53 o 
  12   1   3       83.92       83.58      3.78 o 
  13   1   3       84.37       89.11      4.80 o 
 -13   2   3        6.04        7.68      2.51 o 
 -12   2   3        0.02       -1.51      1.51 o 
 -11   2   3        9.93       11.80      1.55 o 
 -10   2   3       13.36       15.02      1.67 o 
  -9   2   3      237.99      233.65      4.48 o 
  -8   2   3      517.56      567.59      9.95 o 
  -7   2   3      152.31      162.98      3.39 o 
  -6   2   3      167.40      170.34      3.42 o 
  -5   2   3      110.93      143.79      2.84 o 
  -4   2   3      124.26      113.46      2.41 o 
  -3   2   3     2564.91     2976.31     52.05 o 
  -2   2   3       78.27      102.45      1.83 o 
  -1   2   3      231.75      252.31      3.36 o 
   0   2   3      112.62      125.17      1.92 o 
   1   2   3      631.91      644.80      6.85 o 
   2   2   3      300.87      338.87      7.17 o 
   3   2   3      120.20      153.21      2.28 o 
   4   2   3      192.20      202.91      2.62 o 
   5   2   3       40.26       35.15      1.01 o 
   6   2   3      174.54      191.15      2.84 o 
   7   2   3       25.80       27.54      1.17 o 
   8   2   3        0.44       -0.02      1.20 o 
   9   2   3        1.31        1.63      1.23 o 
  10   2   3      269.25      267.92      5.54 o 
  11   2   3        0.33       -1.11      1.51 o 
  12   2   3        7.56        4.31      1.88 o 
  13   2   3        0.22        0.81      1.98 o 
 -13   3   3      159.36      184.20      7.69 o 
 -12   3   3       58.78       60.03      3.07 o 
 -11   3   3      153.58      160.64      6.31 o 
 -10   3   3      388.47      410.11      7.76 o 
  -9   3   3      166.73      181.63      4.47 o 
  -8   3   3      126.92      124.75      3.31 o 
  -7   3   3      489.85      509.25      8.08 o 
  -6   3   3      390.46      406.41      6.64 o 
  -5   3   3      952.02      987.69     14.03 o 
  -4   3   3       92.08       86.10      2.34 o 
  -3   3   3     2078.11     2055.86     22.31 o 
  -2   3   3      491.59      452.46      5.37 o 
  -1   3   3     1163.08     1242.18     12.93 o 
   0   3   3     1672.96     1618.57     16.61 o 
   1   3   3     1549.68     1578.32     21.83 o 
   2   3   3      544.98      525.26      6.57 o 
   3   3   3      649.57      622.21      6.90 o 
   4   3   3     1196.55     1241.14     13.67 o 
   5   3   3     2378.40     2404.00     27.31 o 
   6   3   3      890.02      910.83     14.28 o 
   7   3   3      491.96      475.19      8.29 o 
   8   3   3       11.58       14.08      1.67 o 
   9   3   3      224.37      238.71      5.28 o 
  10   3   3      448.03      459.21      9.75 o 
  11   3   3      220.19      228.23      5.37 o 
  12   3   3      127.75      128.77      6.06 o 
 -12   4   3        0.65        0.68      3.20 o 
 -11   4   3        3.56        5.89      3.20 o 
 -10   4   3       88.24       95.23      3.81 o 
  -9   4   3       91.95       93.52      3.72 o 
  -8   4   3        0.04       -1.51      1.63 o 
  -7   4   3       21.43       23.97      2.09 o 
  -6   4   3       13.84       11.00      1.56 o 
  -5   4   3       10.19        8.14      1.43 o 
  -4   4   3       16.79       13.84      1.53 o 
  -3   4   3       48.58       37.27      1.82 o 
  -2   4   3      236.95      235.99      8.46 o 
  -1   4   3       78.28       72.96      1.82 o 
   0   4   3       44.76       46.18      1.45 o 
   1   4   3        2.34        1.17      0.74 o 
   2   4   3        2.17        0.23      0.85 o 
   3   4   3        0.02       -0.82      0.83 o 
   4   4   3       52.11       59.54      3.83 o 
   5   4   3      135.98      139.82      4.10 o 
   6   4   3        0.84       -1.54      1.59 o 
   7   4   3        0.01        0.97      1.61 o 
   8   4   3       24.13       21.91      2.11 o 
   9   4   3        0.05       -1.59      1.64 o 
  10   4   3       53.30       50.92      4.16 o 
  11   4   3        7.02        7.02      4.53 o 
 -10   5   3      136.40      140.84      8.26 o 
  -9   5   3      130.80      134.11      9.96 o 
  -8   5   3      151.62      143.09      5.26 o 
  -7   5   3      157.05      159.58      4.65 o 
  -6   5   3      250.64      251.72      5.87 o 
  -5   5   3       41.20       45.93      2.68 o 
  -4   5   3       98.47       90.55      3.43 o 
  -3   5   3       72.11       72.93      3.42 o 
  -2   5   3      267.01      273.40      5.30 o 
  -1   5   3      258.25      254.77      5.46 o 
   0   5   3        9.58        6.64      1.32 o 
   1   5   3       27.08       24.27      1.41 o 
   2   5   3        1.93        2.05      1.27 o 
   3   5   3       95.24       99.87      3.34 o 
   4   5   3      120.65      113.73      3.61 o 
   5   5   3      168.89      175.79      4.97 o 
   6   5   3      128.53      132.75      4.59 o 
   7   5   3       16.30       16.86      2.16 o 
   8   5   3       73.04       71.30      4.88 o 
   9   5   3       39.54       31.24      3.92 o 
  -7   6   3        5.23        4.75      3.20 o 
  -6   6   3        3.43        2.42      2.96 o 
  -5   6   3       21.83       18.40      3.05 o 
  -4   6   3        0.18        1.85      2.21 o 
  -3   6   3       34.52       35.28      2.90 o 
  -2   6   3        4.88        9.19      2.16 o 
  -1   6   3        0.34        0.22      1.96 o 
   0   6   3       13.51       15.05      3.54 o 
   1   6   3       22.14       18.34      6.11 o 
   2   6   3       42.87       45.68      3.83 o 
   3   6   3        6.73        2.44      2.20 o 
   4   6   3        0.05        0.72      2.08 o 
   5   6   3       10.95       11.60      3.28 o 
   6   6   3        7.23        7.62      3.17 o 
 -14   0   4      211.48      207.86     12.23 o 
 -13   0   4      847.52      807.20     31.93 o 
 -12   0   4      458.26      463.04     20.15 o 
 -11   0   4      117.67      117.51      7.92 o 
 -10   0   4      162.94      171.40      9.28 o 
  -9   0   4      165.64      151.06      3.98 o 
  -8   0   4      764.15      687.28     10.40 o 
  -7   0   4      501.56      445.63      7.61 o 
  -6   0   4      533.20      476.89      7.27 o 
  -5   0   4       35.78       25.14      1.66 o 
  -4   0   4      301.59      260.75      5.50 o 
  -3   0   4      149.36      131.87      2.95 o 
  -2   0   4       79.74       75.47      2.04 o 
  -1   0   4        9.36       10.90      1.22 o 
   0   0   4      516.88      495.37      9.60 o 
   1   0   4     1766.78     1891.19     53.93 o 
   2   0   4      432.36      413.70      6.25 o 
   3   0   4     3461.48     3436.32     48.51 o 
   4   0   4     7173.65     7134.51    100.13 o 
   5   0   4        8.75        4.55      0.70 o 
   6   0   4     2492.40     2333.22     33.41 o 
   7   0   4      627.18      562.90      8.90 o 
   8   0   4     1125.09     1226.93     18.28 o 
   9   0   4      145.60      151.65      3.47 o 
  10   0   4      295.78      320.97      7.47 o 
  11   0   4      681.34      414.29     12.05 o 
  12   0   4      230.51      157.36      7.70 o 
 -14   1   4        2.96       -0.31      2.96 o 
 -13   1   4       63.52       54.86      4.72 o 
 -12   1   4       75.80       67.23      5.09 o 
 -11   1   4       29.19       26.58      1.99 o 
 -10   1   4        2.05        1.93      1.12 o 
  -9   1   4       48.61       53.87      2.14 o 
  -8   1   4        8.06        6.75      1.51 o 
  -7   1   4      129.45      145.75      2.56 o 
  -6   1   4      211.14      234.36      3.50 o 
  -5   1   4     1537.86     1789.09     21.79 o 
  -4   1   4       47.38       60.27      1.67 o 
  -3   1   4     1275.89     1483.20     19.71 o 
  -2   1   4     4900.57     5252.61     62.56 o 
  -1   1   4    12209.67    12406.15    164.73 o 
   0   1   4     3271.57     3605.77     47.18 o 
   1   1   4      405.80      452.60      5.30 o 
   2   1   4      689.30      711.86      7.79 o 
   3   1   4     1487.29     1533.31     15.58 o 
   4   1   4      328.42      327.22      3.78 o 
   5   1   4      501.50      561.68      8.06 o 
   6   1   4       47.49       64.54      2.24 o 
   7   1   4       30.55       35.84      1.13 o 
   8   1   4       60.28       60.73      1.65 o 
   9   1   4      180.89      183.77      2.96 o 
  10   1   4       10.92       11.25      1.22 o 
  11   1   4       24.40       18.07      1.80 o 
  12   1   4       92.02       79.71      3.37 o 
  13   1   4        4.91        6.98      2.01 o 
  14   1   4        7.00       13.59      3.85 o 
 -13   2   4      140.86      145.50      5.54 o 
 -12   2   4      198.28      194.28      4.34 o 
 -11   2   4      211.81      222.30      5.72 o 
 -10   2   4      817.50      849.62     12.45 o 
  -9   2   4     1453.38     1486.51     20.57 o 
  -8   2   4      931.72      900.56     12.90 o 
  -7   2   4     1635.78     1637.85     22.27 o 
  -6   2   4     1521.83     1544.07     21.03 o 
  -5   2   4     1519.94     1501.93     20.37 o 
  -4   2   4     1726.36     1769.39     23.74 o 
  -3   2   4     7635.53     7953.74     95.05 o 
  -2   2   4      639.42      625.66      8.08 o 
  -1   2   4     2094.45     2092.51     27.67 o 
   0   2   4      992.22      986.17     11.25 o 
   1   2   4      696.61      608.56      6.52 o 
   2   2   4        6.21        6.62      0.53 o 
   3   2   4       12.74        4.99      0.51 o 
   4   2   4      332.97      278.22      3.38 o 
   5   2   4     1417.17     1391.07     15.13 o 
   6   2   4      156.75      130.96      2.39 o 
   7   2   4      330.16      303.67      4.65 o 
   8   2   4        2.58        1.90      1.05 o 
   9   2   4        4.55        3.07      1.30 o 
  10   2   4      440.46      440.52      7.92 o 
  11   2   4      276.79      275.49      5.75 o 
  12   2   4      126.66      113.99      3.69 o 
  13   2   4       75.99       81.51     20.38 o 
 -13   3   4        2.46        1.09      2.61 o 
 -12   3   4       30.11       34.39      2.92 o 
 -11   3   4       22.22       21.21      2.20 o 
 -10   3   4      156.42      154.49      4.28 o 
  -9   3   4        0.65       -0.32      1.27 o 
  -8   3   4        3.50        2.07      1.23 o 
  -7   3   4        1.07       -0.07      1.19 o 
  -6   3   4       31.07       29.41      1.65 o 
  -5   3   4        3.64        4.99      1.03 o 
  -4   3   4      257.86      260.81      4.63 o 
  -3   3   4      200.41      171.14      2.78 o 
  -2   3   4      213.75      241.43      3.09 o 
  -1   3   4        2.21        0.67      0.55 o 
   0   3   4      252.26      264.12      3.34 o 
   1   3   4       52.95       60.09      1.61 o 
   2   3   4      315.74      321.31      4.74 o 
   3   3   4       85.15      105.68      2.50 o 
   4   3   4       39.18       45.09      1.41 o 
   5   3   4       12.45       16.80      1.10 o 
   6   3   4       43.44       41.88      2.06 o 
   7   3   4       17.78       16.74      1.66 o 
   8   3   4      197.55      203.57      5.23 o 
   9   3   4        4.79        4.76      1.89 o 
  10   3   4       31.58       30.85      2.79 o 
  11   3   4        0.72        1.99      1.70 o 
  12   3   4       21.34       20.60      3.42 o 
 -12   4   4        4.43        2.90      3.28 o 
 -11   4   4        5.82        5.90      3.12 o 
 -10   4   4       80.89       98.71      3.84 o 
  -9   4   4       36.30       36.89      2.59 o 
  -8   4   4      216.98      207.37      5.11 o 
  -7   4   4      398.74      391.48      6.87 o 
  -6   4   4      244.06      236.58      4.79 o 
  -5   4   4       92.57       78.45      2.65 o 
  -4   4   4       61.45       60.61      2.78 o 
  -3   4   4      219.73      198.37      4.32 o 
  -2   4   4     1090.32     1063.95     15.11 o 
  -1   4   4      486.97      517.21      6.04 o 
   0   4   4     1636.38     1612.61     16.87 o 
   1   4   4     1801.20     1819.63     22.72 o 
   2   4   4      752.76      784.76     10.55 o 
   3   4   4      612.32      620.80      7.90 o 
   4   4   4      401.59      398.13      7.22 o 
   5   4   4      711.96      718.69     14.31 o 
   6   4   4      702.99      705.34     11.76 o 
   7   4   4      400.84      397.30     11.31 o 
   8   4   4      181.66      174.83      4.61 o 
   9   4   4      286.05      288.01      7.16 o 
  10   4   4       68.21       75.17      7.47 o 
  11   4   4       56.11       54.56      6.23 o 
 -10   5   4        7.30        7.25      3.28 o 
  -9   5   4       93.14       91.29      6.91 o 
  -8   5   4        9.16        9.49      2.85 o 
  -7   5   4        0.04       -0.73      1.74 o 
  -6   5   4        8.99        7.86      1.89 o 
  -5   5   4        0.27       -1.56      1.56 o 
  -4   5   4       11.20        7.05      1.79 o 
  -3   5   4        5.92        4.06      1.63 o 
  -2   5   4       53.73       45.67      2.44 o 
  -1   5   4       26.99       25.99      2.07 o 
   0   5   4      484.43      479.80      7.78 o 
   1   5   4       33.38       31.67      1.48 o 
   2   5   4       12.29        8.91      1.37 o 
   3   5   4        0.28        0.73      1.61 o 
   4   5   4        0.08       -0.54      1.93 o 
   5   5   4       13.78       14.43      1.97 o 
   6   5   4       38.79       37.76      2.54 o 
   7   5   4        5.53        2.74      2.12 o 
   8   5   4        1.37        1.92      2.71 o 
   9   5   4        0.31        0.43      2.94 o 
  -7   6   4       49.77       41.76      4.56 o 
  -6   6   4      148.97      150.54      7.20 o 
  -5   6   4       43.58       43.03      4.24 o 
  -4   6   4      230.07      243.26      7.22 o 
  -3   6   4      117.19      114.67      4.43 o 
  -2   6   4      228.66      243.55      5.77 o 
  -1   6   4      313.02      312.50      6.80 o 
   0   6   4      107.48      121.46      5.66 o 
   2   6   4      143.28      148.23      7.24 o 
   3   6   4       85.15       88.80      5.19 o 
   4   6   4      130.67      138.38      5.27 o 
   5   6   4       78.90       79.35      5.20 o 
   6   6   4       62.50       64.48      4.88 o 
 -14   1   5      125.25      141.10      7.20 o 
 -13   1   5      559.32      564.36     16.89 o 
 -12   1   5      204.82      206.44      8.00 o 
 -11   1   5       57.21       60.96      2.76 o 
 -10   1   5      210.58      223.15      4.54 o 
  -9   1   5     1181.05     1189.25     16.44 o 
  -8   1   5     2103.80     2224.28     29.67 o 
  -7   1   5     2132.93     2198.07     29.25 o 
  -6   1   5     1596.89     1615.27     19.81 o 
  -5   1   5       24.24       10.23      0.79 o 
  -4   1   5      742.75      708.97      8.94 o 
  -3   1   5     8097.61     8378.31     99.72 o 
  -2   1   5     8268.64     8195.45    100.76 o 
  -1   1   5     9841.96     9840.59    131.25 o 
   0   1   5     1995.49     2066.22     33.43 o 
   1   1   5     2864.61     2834.61     31.12 o 
   2   1   5     1091.73     1073.16     11.54 o 
   3   1   5     5835.79     5742.29     57.15 o 
   4   1   5     3368.49     3597.83     36.08 o 
   5   1   5     1699.26     1747.00     17.88 o 
   6   1   5      791.31      710.82     13.86 o 
   7   1   5     1382.26     1450.26     21.46 o 
   8   1   5      615.80      614.91     10.63 o 
   9   1   5      276.30      282.01      6.86 o 
  10   1   5      219.83      235.81      7.26 o 
  11   1   5      322.38      341.53      6.57 o 
  12   1   5      101.92      106.89      3.99 o 
  13   1   5       52.09       58.68      3.39 o 
 -13   2   5       16.21       15.15      2.65 o 
 -12   2   5       17.10       16.98      2.16 o 
 -11   2   5        1.65        0.81      1.44 o 
 -10   2   5       29.62       32.86      1.87 o 
  -9   2   5        2.48       -0.02      1.21 o 
  -8   2   5       76.97       87.55      2.58 o 
  -7   2   5       60.47       47.19      1.83 o 
  -6   2   5       41.02       44.70      1.75 o 
  -5   2   5      107.60      120.97      2.64 o 
  -4   2   5      240.99      275.57      4.55 o 
  -3   2   5     2150.88     2463.35     29.74 o 
  -2   2   5      151.49      169.75      2.53 o 
  -1   2   5        7.66       10.58      0.68 o 
   0   2   5      242.40      236.85      2.99 o 
   1   2   5       19.96       32.10      0.85 o 
   2   2   5        2.16        2.28      0.46 o 
   3   2   5       42.35       62.89      1.40 o 
   4   2   5      247.10      297.11      5.91 o 
   5   2   5       14.14       17.07      0.98 o 
   6   2   5       60.74       67.10      1.85 o 
   7   2   5      212.76      198.24      3.64 o 
   8   2   5       23.39       20.76      1.17 o 
   9   2   5       94.23       86.75      2.93 o 
  10   2   5       53.07       47.62      2.43 o 
  11   2   5       15.70       12.64      1.84 o 
  12   2   5        7.66        7.61      1.81 o 
  13   2   5       48.74       42.99      3.90 o 
 -13   3   5      116.71      124.66      5.56 o 
 -12   3   5      178.66      181.89      5.46 o 
 -11   3   5      115.69      118.35      4.11 o 
 -10   3   5      382.22      415.75      7.26 o 
  -9   3   5      179.51      172.85      3.95 o 
  -8   3   5      276.63      272.66      5.18 o 
  -7   3   5      819.48      811.81     12.00 o 
  -6   3   5      807.50      817.20     11.96 o 
  -5   3   5      203.42      196.88      3.87 o 
  -4   3   5      469.52      467.45      7.30 o 
  -3   3   5      400.20      382.68      6.65 o 
  -2   3   5     2069.16     2076.47     23.63 o 
  -1   3   5       51.40       61.51      1.73 o 
   0   3   5     1311.17     1308.51     14.28 o 
   1   3   5      308.41      283.82      3.78 o 
   2   3   5      432.88      449.64      5.50 o 
   3   3   5      421.49      398.68      5.64 o 
   4   3   5     1037.13     1083.11     12.12 o 
   5   3   5      732.28      778.82      9.28 o 
   6   3   5      294.35      286.97      4.12 o 
   7   3   5       49.08       49.44      2.66 o 
   8   3   5      186.27      188.76      8.37 o 
   9   3   5      207.20      220.31      5.09 o 
  10   3   5      392.46      410.67      7.88 o 
  11   3   5       60.27       53.28      4.50 o 
  12   3   5       42.57       38.67      3.90 o 
 -12   4   5       48.54       48.49      4.64 o 
 -11   4   5       25.60       25.55      6.34 o 
 -10   4   5       15.39       24.77      2.49 o 
  -9   4   5       67.87       76.52      3.37 o 
  -8   4   5        0.58       -1.51      1.51 o 
  -7   4   5       25.32       22.21      1.84 o 
  -6   4   5      119.43      110.15      3.16 o 
  -5   4   5       26.11       26.88      1.83 o 
  -4   4   5       37.24       38.05      2.15 o 
  -3   4   5        0.50       -0.69      1.09 o 
  -2   4   5       70.19       65.84      2.39 o 
  -1   4   5       55.94       52.65      1.62 o 
   0   4   5      386.04      365.87      5.07 o 
   1   4   5        0.56       -0.58      1.37 o 
   2   4   5       75.45       74.35      3.12 o 
   3   4   5       21.24       19.86      1.29 o 
   4   4   5        1.09        1.69      0.97 o 
   5   4   5        9.90       10.67      1.68 o 
   6   4   5       99.28      115.17      4.76 o 
   7   4   5       77.28       71.16      3.05 o 
   8   4   5       14.74       17.80      2.40 o 
   9   4   5        2.75       -2.35      2.35 o 
  10   4   5        1.47        1.24      2.80 o 
  11   4   5        5.43        6.60      3.19 o 
 -10   5   5       17.85       11.36      3.76 o 
  -9   5   5      125.95      135.96      6.64 o 
  -8   5   5      139.61      138.44      5.05 o 
  -7   5   5      290.56      312.58      6.86 o 
  -6   5   5      193.51      208.01      5.24 o 
  -5   5   5      258.28      249.87      5.26 o 
  -4   5   5      156.99      154.16      4.64 o 
  -3   5   5      544.94      554.56      9.75 o 
  -2   5   5      132.84      139.93      3.95 o 
  -1   5   5      189.97      186.53      4.64 o 
   0   5   5        6.88        8.39      1.73 o 
   1   5   5      103.38       95.61      7.59 o 
   2   5   5      223.99      117.41     13.59 o 
   3   5   5      111.42      123.26      3.75 o 
   4   5   5      108.31      114.59      3.63 o 
   5   5   5       12.07       12.69      1.88 o 
   6   5   5       26.91       31.54      2.46 o 
   7   5   5       13.89       13.09      2.41 o 
   8   5   5       36.82       37.04      3.90 o 
  -7   6   5       19.98       21.34      3.83 o 
  -6   6   5        0.01        0.34      2.88 o 
  -5   6   5        0.01       -0.11      2.72 o 
  -4   6   5       25.05       23.66      2.96 o 
  -3   6   5        5.48        5.11      1.99 o 
  -2   6   5       10.96        9.70      2.13 o 
  -1   6   5        7.88        8.55      2.03 o 
   0   6   5        1.70       -1.62      2.61 o 
   1   6   5        0.39        0.13      2.88 o 
   2   6   5       20.12       15.19      3.96 o 
   3   6   5        2.05        1.23      2.87 o 
   4   6   5        0.00        1.49      3.28 o 
   5   6   5        0.05        1.05      2.71 o 
 -14   0   6       95.76       94.19      8.38 o 
 -13   0   6      942.63      984.94     38.27 o 
 -12   0   6      219.23      225.29     12.00 o 
 -11   0   6       35.93       40.53      4.98 o 
 -10   0   6      377.17      362.28     15.62 o 
  -9   0   6     1009.21     1017.77     37.36 o 
  -8   0   6     1133.29     1168.85     19.25 o 
  -7   0   6     1342.51     1382.92     20.02 o 
  -6   0   6      317.95      331.36      5.31 o 
  -5   0   6     1285.54     1331.25     21.49 o 
  -4   0   6       56.56       37.20      1.60 o 
  -3   0   6     2778.18     2865.89     54.02 o 
  -2   0   6     4204.10     4324.62     81.03 o 
  -1   0   6     2578.97     2629.94     79.02 o 
   0   0   6     1308.28     1239.99     19.48 o 
   1   0   6      569.58      570.12      8.49 o 
   2   0   6      492.00      468.24      7.16 o 
   3   0   6     2507.43     2521.67     35.91 o 
   4   0   6     4480.95     4742.85     66.95 o 
   5   0   6      800.34      732.08     11.16 o 
   6   0   6      584.88      582.72      9.24 o 
   7   0   6     1466.24     1493.75     22.00 o 
   8   0   6      133.40      147.85      3.47 o 
   9   0   6      478.52      505.66      9.37 o 
  10   0   6      282.67      283.67      6.19 o 
  11   0   6      562.67      600.33     11.20 o 
  12   0   6       83.70       85.38      4.22 o 
 -14   1   6        0.09        5.89      4.30 o 
 -13   1   6        3.12        1.58      2.94 o 
 -12   1   6        4.36        4.53      2.72 o 
 -11   1   6        2.34        1.69      1.42 o 
 -10   1   6       33.57       35.81      1.81 o 
  -9   1   6      622.54      626.36      9.27 o 
  -8   1   6      131.71      133.64      2.92 o 
  -7   1   6      483.83      505.67      7.48 o 
  -6   1   6      122.05      146.40      2.82 o 
  -5   1   6      110.27      103.91      1.89 o 
  -4   1   6        6.55        4.77      0.46 o 
  -3   1   6       62.51       64.78      1.51 o 
  -2   1   6     1651.25     1852.30     21.11 o 
  -1   1   6      192.25      220.31      3.63 o 
   0   1   6      186.09      184.98      3.09 o 
   1   1   6      250.71      288.73      3.47 o 
   2   1   6      883.94      970.73     15.71 o 
   3   1   6      840.42      958.87     10.50 o 
   4   1   6      359.92      403.17      4.60 o 
   5   1   6      358.65      373.14      4.39 o 
   6   1   6       31.69       38.31      1.25 o 
   7   1   6      439.78      460.66      5.75 o 
   8   1   6       32.48       23.92      2.06 o 
   9   1   6       53.62       47.64      1.78 o 
  10   1   6       32.43       22.58      1.65 o 
  11   1   6        9.10        8.41      1.79 o 
  12   1   6       58.10       52.91      2.83 o 
  13   1   6        3.40        5.99      2.55 o 
 -13   2   6       33.86       32.13      3.10 o 
 -12   2   6       83.20       85.59      3.86 o 
 -11   2   6      133.80      144.18      3.64 o 
 -10   2   6       51.11       55.85      2.46 o 
  -9   2   6      327.06      335.62      5.84 o 
  -8   2   6      205.38      200.39      3.99 o 
  -7   2   6     1118.31     1180.50     16.45 o 
  -6   2   6     2456.98     2405.11     32.15 o 
  -5   2   6      664.27      657.80      9.58 o 
  -4   2   6      318.01      281.46      4.67 o 
  -3   2   6     1015.85      988.28     12.25 o 
  -2   2   6     1632.35     1659.87     19.17 o 
  -1   2   6     1309.63     1301.49     13.34 o 
   0   2   6     2587.18     2722.29     28.69 o 
   1   2   6      222.68      166.84      2.33 o 
   2   2   6      298.10      270.99      3.49 o 
   3   2   6      533.14      512.40      6.03 o 
   4   2   6      945.19      916.83     10.28 o 
   5   2   6      596.64      570.02      9.17 o 
   6   2   6       15.19       12.59      0.99 o 
   7   2   6        3.20        2.30      0.80 o 
   8   2   6      229.99      214.65      4.00 o 
   9   2   6      181.42      185.87      4.33 o 
  10   2   6      510.88      464.89      8.37 o 
  11   2   6      156.36      145.08      4.10 o 
  12   2   6        7.01        7.11      2.32 o 
  13   2   6       54.91       56.03      4.38 o 
 -13   3   6        0.15       -2.22      2.22 o 
 -12   3   6        3.58        2.49      1.98 o 
 -11   3   6        5.48        3.35      1.62 o 
 -10   3   6        0.02       -1.37      1.41 o 
  -9   3   6        0.02       -0.95      1.33 o 
  -8   3   6       50.52       45.59      2.13 o 
  -7   3   6      176.55      168.69      3.80 o 
  -6   3   6        1.56        1.47      1.10 o 
  -5   3   6        3.02        1.84      0.98 o 
  -4   3   6       41.35       43.45      1.83 o 
  -3   3   6        0.03       -0.33      0.81 o 
  -2   3   6      170.25      177.13      2.66 o 
  -1   3   6      155.27      138.26      2.24 o 
   0   3   6       55.04       44.03      1.50 o 
   1   3   6       21.27       46.23      4.39 o 
   2   3   6       71.23       62.67      1.98 o 
   3   3   6       49.92       55.56      1.57 o 
   4   3   6        0.32        0.62      0.70 o 
   5   3   6       12.31       13.53      1.15 o 
   6   3   6        1.57        0.41      0.91 o 
   7   3   6        3.63        3.28      1.30 o 
   8   3   6       38.27       41.31      2.46 o 
   9   3   6        1.00        1.35      1.65 o 
  10   3   6       45.80       41.77      2.58 o 
  11   3   6        2.58        2.53      2.42 o 
  12   3   6        0.00        0.03      2.64 o 
 -12   4   6      124.39      138.87      7.12 o 
 -11   4   6      168.37      177.63      7.52 o 
 -10   4   6      496.34      513.81      9.73 o 
  -9   4   6      235.97      250.62      5.89 o 
  -8   4   6      251.70      235.31      5.00 o 
  -7   4   6      363.88      375.34      6.74 o 
  -6   4   6       65.52       70.15      2.67 o 
  -5   4   6       42.09       51.35      3.14 o 
  -4   4   6      204.36      195.34      5.00 o 
  -3   4   6      576.84      613.15      9.47 o 
  -2   4   6     1211.45     1192.61     16.91 o 
  -1   4   6      599.46      610.58      9.60 o 
   0   4   6      247.02      245.11      3.61 o 
   1   4   6      461.81      459.24      5.85 o 
   2   4   6       57.04       58.84      1.77 o 
   3   4   6      516.46      490.55      9.74 o 
   4   4   6      971.83      979.22     11.35 o 
   5   4   6      993.99      974.60     16.70 o 
   6   4   6      609.19      590.69     10.13 o 
   7   4   6      174.06      164.00      4.97 o 
   8   4   6      106.94      108.53      4.24 o 
   9   4   6      175.75      179.47      7.11 o 
  10   4   6      111.11      114.93      5.90 o 
 -10   5   6        8.67        6.21      3.28 o 
  -9   5   6       69.57       78.59      5.60 o 
  -8   5   6        1.12       -1.17      2.35 o 
  -7   5   6       13.43       12.09      2.15 o 
  -6   5   6       64.05       65.32      2.90 o 
  -5   5   6        4.99        3.21      1.59 o 
  -4   5   6       40.93       43.81      2.80 o 
  -3   5   6        0.15        1.70      1.49 o 
  -2   5   6       70.32       64.64      2.90 o 
  -1   5   6       11.02        7.73      1.69 o 
   0   5   6       47.69       38.92      2.40 o 
   1   5   6       49.22       62.87      2.92 o 
   2   5   6      104.26      101.80      3.28 o 
   3   5   6        3.68        4.09      1.40 o 
   4   5   6        3.67        1.80      1.60 o 
   5   5   6        0.46       -1.61      1.61 o 
   6   5   6        4.57        2.29      1.76 o 
   7   5   6        4.69        4.08      4.08 o 
   8   5   6        5.99        5.89      4.53 o 
  -6   6   6      105.69      106.81      8.94 o 
  -5   6   6      111.58      103.57      6.16 o 
  -4   6   6       97.01       89.97      8.38 o 
  -3   6   6      192.27      208.05      9.04 o 
  -2   6   6       42.00       35.97      2.67 o 
  -1   6   6      233.84      243.36      5.91 o 
   0   6   6       73.58       73.43      5.07 o 
   1   6   6       62.61       73.81      7.70 o 
   3   6   6      112.29      117.29      8.15 o 
   4   6   6       39.25       43.09      3.99 o 
   5   6   6       51.05       50.03      7.36 o 
 -14   1   7      283.41      298.88     15.17 o 
 -13   1   7      379.46      384.72     15.51 o 
 -12   1   7      321.69      316.82     10.71 o 
 -11   1   7       99.17      104.16      5.36 o 
 -10   1   7     1318.74     1354.18     22.86 o 
  -9   1   7     1720.44     1761.56     23.86 o 
  -8   1   7     1419.60     1440.75     19.61 o 
  -7   1   7      308.88      285.42      4.75 o 
  -6   1   7      810.84      786.80     10.08 o 
  -5   1   7     1439.07     1427.60     17.62 o 
  -4   1   7     1563.28     1586.04     18.24 o 
  -3   1   7     5593.20     5944.92     70.93 o 
  -2   1   7     1469.52     1473.15     16.96 o 
  -1   1   7      378.25      340.83      5.05 o 
   0   1   7      930.60      892.51     20.40 o 
   1   1   7      649.46      571.02      6.87 o 
   2   1   7     1058.52      986.30     10.76 o 
   3   1   7      809.37      790.39      8.82 o 
   4   1   7     1933.16     1889.38     19.31 o 
   5   1   7      483.96      452.40      5.62 o 
   6   1   7      674.30      623.68      7.37 o 
   7   1   7      401.00      422.28      5.38 o 
   8   1   7      162.13      175.76      3.54 o 
   9   1   7       37.18       38.60      1.52 o 
  10   1   7      323.29      326.66      5.60 o 
  11   1   7      327.30      333.90      7.22 o 
  12   1   7       99.35       87.79      3.63 o 
  13   1   7        5.06        4.02      2.71 o 
 -14   2   7        0.29       -0.23      4.08 o 
 -13   2   7       12.16       10.32      3.40 o 
 -12   2   7       13.62        8.81      2.00 o 
 -11   2   7       11.37        7.94      1.50 o 
 -10   2   7      110.00       99.69      2.97 o 
  -9   2   7        6.45        6.41      1.26 o 
  -8   2   7      150.35      143.70      3.29 o 
  -7   2   7       75.83       85.21      2.50 o 
  -6   2   7      471.82      455.09      7.10 o 
  -5   2   7      226.51      227.52      4.09 o 
  -4   2   7       24.57       21.71      1.22 o 
  -3   2   7       70.60       87.93      1.70 o 
  -2   2   7      175.97      184.89      2.58 o 
  -1   2   7      381.03      421.31      4.73 o 
   0   2   7       83.54       86.14      2.62 o 
   1   2   7      131.48      154.83      4.67 o 
   2   2   7      219.41      268.33      5.03 o 
   3   2   7      178.69      170.71      2.62 o 
   4   2   7       30.22       36.60      1.26 o 
   5   2   7        0.02       -0.23      0.69 o 
   6   2   7      108.33      115.13      2.84 o 
   7   2   7        9.03        6.83      1.46 o 
   8   2   7       31.77       32.07      1.44 o 
   9   2   7        1.56       -0.04      1.19 o 
  10   2   7        8.51        8.38      1.70 o 
  11   2   7        2.99        4.82      1.75 o 
  12   2   7        2.94        2.14      2.55 o 
 -13   3   7       71.70       74.54      4.40 o 
 -12   3   7       37.71       39.00      2.48 o 
 -11   3   7      237.57      241.99      5.13 o 
 -10   3   7      105.82      118.56      3.52 o 
  -9   3   7      424.29      410.01      7.07 o 
  -8   3   7      113.13       95.78      3.07 o 
  -7   3   7      959.99      938.80     13.70 o 
  -6   3   7      416.43      395.90      6.62 o 
  -5   3   7      227.67      218.04      4.28 o 
  -4   3   7      286.71      277.68      5.36 o 
  -3   3   7     1147.99     1141.41     15.98 o 
  -2   3   7      820.78      816.22      9.36 o 
  -1   3   7     1147.39     1108.65     12.22 o 
   0   3   7      381.43      380.30      5.55 o 
   1   3   7     1634.66     1624.24     20.28 o 
   2   3   7      204.58      204.31      3.56 o 
   3   3   7      942.11      983.95     11.96 o 
   4   3   7      837.12      772.13     11.79 o 
   5   3   7      683.73      670.60      9.99 o 
   6   3   7      191.97      176.73      3.07 o 
   7   3   7      138.22      136.65      3.65 o 
   8   3   7      288.10      283.94      5.85 o 
   9   3   7      310.00      310.52      6.39 o 
  10   3   7      142.16      152.36      4.30 o 
  11   3   7       65.46       58.30      4.38 o 
 -12   4   7        2.79        6.62      3.44 o 
 -11   4   7        3.51        2.76      3.03 o 
 -10   4   7        1.63       -0.84      1.95 o 
  -9   4   7       54.32       51.68      2.66 o 
  -8   4   7       15.09        6.53      1.60 o 
  -7   4   7       30.02       21.97      1.87 o 
  -6   4   7       12.28        8.39      1.47 o 
  -5   4   7       37.45       33.60      1.99 o 
  -4   4   7       35.46       33.92      1.92 o 
  -3   4   7        8.43        6.48      1.27 o 
  -2   4   7        0.07        0.09      1.59 o 
  -1   4   7      167.77      161.76      4.04 o 
   0   4   7      595.39      585.86      7.12 o 
   1   4   7       80.48       81.08      2.43 o 
   2   4   7       63.42       58.87      1.76 o 
   3   4   7       89.26       90.62      2.53 o 
   4   4   7       30.30       39.09      1.98 o 
   5   4   7      160.08      157.78      4.76 o 
   6   4   7       21.45       20.37      1.99 o 
   7   4   7        3.11        4.06      1.70 o 
   8   4   7        4.83        3.37      1.83 o 
   9   4   7        0.50        0.39      2.80 o 
  10   4   7       38.20       37.58      4.98 o 
 -10   5   7       45.64       47.78      4.80 o 
  -9   5   7       83.58       82.05      5.60 o 
  -8   5   7      279.12      295.50      8.87 o 
  -7   5   7      134.01      118.63      3.76 o 
  -6   5   7      198.91      206.94      5.16 o 
  -5   5   7      125.43      121.36      3.98 o 
  -4   5   7      326.12      323.90      7.38 o 
  -3   5   7      239.58      236.98      5.41 o 
  -2   5   7      351.23      344.35      6.96 o 
  -1   5   7      143.76      134.61      4.06 o 
   0   5   7      576.47      598.31     10.46 o 
   1   5   7      169.15      200.61     11.07 o 
   2   5   7      314.44      303.97      5.35 o 
   3   5   7       31.63       35.51      2.04 o 
   4   5   7       42.07       43.48      2.50 o 
   5   5   7       62.12       58.24      3.31 o 
   6   5   7       53.02       58.54      6.23 o 
   7   5   7       58.61       51.28      4.56 o 
   8   5   7       19.33       16.89      3.74 o 
  -6   6   7        1.82       -0.89      2.96 o 
  -5   6   7       22.12       15.33      3.52 o 
  -4   6   7        4.58        7.49      2.62 o 
  -3   6   7       10.69       13.58      2.43 o 
  -2   6   7       55.52       56.45      3.47 o 
  -1   6   7        0.24       -1.79      1.79 o 
   0   6   7        0.65       -2.31      2.31 o 
   1   6   7       23.74       24.68      5.21 o 
   3   6   7        0.10       -1.58      3.17 o 
   4   6   7       12.53       14.42      3.12 o 
 -14   0   8      179.93      200.16     12.23 o 
 -13   0   8      483.85      480.47     21.28 o 
 -12   0   8       91.10       93.51      7.47 o 
 -11   0   8       80.57       84.46      6.79 o 
 -10   0   8      636.82      635.12     24.91 o 
  -9   0   8     1514.37     1510.47     54.12 o 
  -8   0   8      736.34      759.30     18.70 o 
  -7   0   8      367.99      376.82      6.11 o 
  -6   0   8      105.84       95.93      2.15 o 
  -5   0   8      220.46      224.82      3.84 o 
  -4   0   8      431.07      413.10      6.41 o 
  -3   0   8       40.67       26.67      2.26 o 
  -2   0   8     3647.48     3877.56     83.26 o 
  -1   0   8        7.48       14.20      1.25 o 
   0   0   8      597.79      581.64      8.77 o 
   1   0   8     1527.02     1432.40     20.64 o 
   2   0   8     1942.63     1928.26     27.66 o 
   3   0   8     1678.20     1725.66     24.89 o 
   4   0   8     1428.61     1462.18     21.41 o 
   5   0   8      463.06      525.21     12.38 o 
   6   0   8      417.54      397.65      6.81 o 
   7   0   8     1670.46     1836.88     29.65 o 
   8   0   8      583.95      600.44     10.89 o 
   9   0   8      383.26      404.91      8.11 o 
  10   0   8      498.66      491.74      9.57 o 
  11   0   8      197.19      204.55      5.35 o 
  12   0   8       85.72       86.71      4.17 o 
  13   0   8        5.14        6.11      3.62 o 
 -14   1   8        0.98       -0.45      4.08 o 
 -13   1   8      107.23      104.42      6.00 o 
 -12   1   8      255.77      246.87      9.11 o 
 -11   1   8       89.92       98.19      5.28 o 
 -10   1   8      235.30      245.70      5.65 o 
  -9   1   8      316.02      333.44      5.60 o 
  -8   1   8      172.94      177.21      3.50 o 
  -7   1   8        0.18       -0.53      0.80 o 
  -6   1   8      786.58      824.93     11.59 o 
  -5   1   8      205.34      242.82      3.38 o 
  -4   1   8     3910.93     4381.00     49.41 o 
  -3   1   8        0.74        1.60      0.58 o 
  -2   1   8      569.29      627.55      6.99 o 
  -1   1   8      171.63      180.16      3.09 o 
   0   1   8        0.40        0.49      0.36 o 
   1   1   8     1219.42     1381.46     16.01 o 
   2   1   8      397.27      476.45      5.57 o 
   3   1   8      203.55      246.24      4.78 o 
   4   1   8       35.21       40.95      1.60 o 
   5   1   8        0.00        0.26      0.64 o 
   6   1   8      192.27      198.69      3.06 o 
   7   1   8      282.92      299.08      4.19 o 
   8   1   8        0.91        1.01      0.92 o 
   9   1   8       68.45       69.40      2.76 o 
  10   1   8        3.87        4.86      1.21 o 
  11   1   8        2.55        1.60      1.39 o 
  12   1   8        2.95        2.75      2.45 o 
 -13   2   8       92.94       92.95      5.96 o 
 -12   2   8       29.03       32.58      2.56 o 
 -11   2   8      122.59      137.73      4.63 o 
 -10   2   8      118.21      136.33      3.45 o 
  -9   2   8      674.26      662.70     10.04 o 
  -8   2   8     1329.67     1359.69     18.91 o 
  -7   2   8      480.78      504.48      7.85 o 
  -6   2   8     1326.34     1313.33     18.18 o 
  -5   2   8      106.00       88.76      2.39 o 
  -4   2   8     1221.86     1202.85     17.98 o 
  -3   2   8     6324.46     6451.03     72.68 o 
  -2   2   8     6541.51     6767.07     67.19 o 
  -1   2   8     2538.38     2709.67     39.06 o 
   0   2   8     1244.78     1367.86     14.81 o 
   1   2   8     1292.96     1415.56     32.06 o 
   2   2   8     1533.29     1570.44     17.01 o 
   3   2   8     2133.49     2218.55     23.76 o 
   4   2   8     1382.57     1352.42     14.89 o 
   5   2   8      602.32      607.47      7.30 o 
   6   2   8      177.15      171.50      2.90 o 
   7   2   8      199.49      194.61      3.41 o 
   8   2   8      479.61      465.03      8.19 o 
   9   2   8      144.41      149.69      4.32 o 
  10   2   8       42.16       47.45      3.27 o 
  11   2   8       67.71       82.02      4.93 o 
  12   2   8       19.16       20.73      3.09 o 
 -13   3   8        0.03       -2.06      4.42 o 
 -12   3   8        6.86        6.58      1.84 o 
 -11   3   8        0.17       -0.68      1.56 o 
 -10   3   8        3.07        3.86      1.58 o 
  -9   3   8        1.65       -0.78      1.38 o 
  -8   3   8       92.00       73.71      2.67 o 
  -7   3   8        5.94        3.67      1.32 o 
  -6   3   8       76.25       74.17      2.53 o 
  -5   3   8      102.86       87.62      2.61 o 
  -4   3   8       26.80       26.47      2.46 o 
  -3   3   8       71.70       70.06      2.26 o 
  -2   3   8      124.77      125.14      2.70 o 
  -1   3   8      244.42      236.17      3.29 o 
   0   3   8       14.61       15.54      1.06 o 
   1   3   8      233.54      243.39      3.78 o 
   2   3   8       27.22       25.17      1.16 o 
   3   3   8      142.12      134.42      3.03 o 
   4   3   8        4.24        3.99      0.94 o 
   5   3   8       24.10       17.81      1.22 o 
   6   3   8       23.36       17.44      1.46 o 
   7   3   8        4.42        3.68      1.06 o 
   8   3   8       33.52       34.38      2.26 o 
   9   3   8        0.91        3.02      1.65 o 
  10   3   8       39.87       28.95      2.96 o 
  11   3   8        3.29        4.21      2.93 o 
 -12   4   8      220.91      251.80      9.45 o 
 -11   4   8      191.06      215.13     12.23 o 
 -10   4   8      233.67      226.03      5.19 o 
  -9   4   8      205.46      212.96      5.05 o 
  -8   4   8      108.93      111.12      3.48 o 
  -7   4   8      457.39      459.49      7.94 o 
  -6   4   8      116.36      131.26      3.54 o 
  -5   4   8      128.69      133.83      3.75 o 
  -4   4   8      360.84      364.86      6.44 o 
  -3   4   8      288.46      277.28      5.71 o 
  -2   4   8       52.33       48.81      2.38 o 
  -1   4   8        7.79        7.38      1.57 o 
   0   4   8       35.39       35.08      1.90 o 
   1   4   8      131.62      131.18      2.97 o 
   2   4   8      136.03      139.95      2.90 o 
   3   4   8      178.94      179.47      3.16 o 
   4   4   8      379.38      388.35      6.11 o 
   5   4   8       39.73       35.74      2.20 o 
   6   4   8       21.89       25.18      2.09 o 
   7   4   8       20.29       22.48      2.13 o 
   8   4   8       98.14      101.25      3.99 o 
   9   4   8      181.01      180.85      7.38 o 
  10   4   8      103.03       97.82      8.15 o 
 -10   5   8        3.34        0.91      3.04 o 
  -9   5   8       24.69       21.54      3.76 o 
  -8   5   8        0.58       -0.51      2.22 o 
  -7   5   8        0.17       -1.86      1.86 o 
  -6   5   8       75.51       67.76      3.25 o 
  -5   5   8       45.21       47.06      2.76 o 
  -4   5   8        1.00       -1.13      1.74 o 
  -3   5   8       51.75       55.35      2.86 o 
  -2   5   8        2.06        0.02      1.88 o 
  -1   5   8        6.50        6.13      1.83 o 
   0   5   8      108.50      104.46      3.77 o 
   1   5   8        1.18        1.61      1.70 o 
   2   5   8       90.76       90.34      3.18 o 
   3   5   8        6.33        8.16      1.92 o 
   4   5   8        3.17        1.12      1.98 o 
   5   5   8        0.12       -0.57      1.81 o 
   6   5   8       14.50       16.13      2.65 o 
   7   5   8        1.40        4.00      2.96 o 
  -6   6   8       26.47       21.69      3.76 o 
  -5   6   8      182.40      192.70      8.08 o 
  -4   6   8       69.36       73.54      5.44 o 
  -3   6   8      171.09      175.10     12.45 o 
  -2   6   8       99.77       93.54      4.77 o 
  -1   6   8      113.30      105.35      4.90 o 
   0   6   8      164.44      166.31      6.86 o 
   1   6   8       10.39       12.98      3.75 o 
 -13   1   9      277.66      269.97     10.00 o 
 -12   1   9      197.90      197.87      8.08 o 
 -11   1   9      206.18      208.06      8.00 o 
 -10   1   9      383.68      380.98      7.84 o 
  -9   1   9     1374.90     1399.79     19.29 o 
  -8   1   9      150.43      147.31      3.72 o 
  -7   1   9      868.22      880.72     12.44 o 
  -6   1   9      956.87      966.87     13.49 o 
  -5   1   9     2810.02     2980.39     34.00 o 
  -4   1   9      340.12      311.41      4.15 o 
  -3   1   9     1603.85     1655.50     16.84 o 
  -2   1   9     2221.24     2283.58     24.10 o 
  -1   1   9      401.14      386.92      8.03 o 
   0   1   9      289.98      219.98      2.94 o 
   1   1   9      261.91      218.41      3.31 o 
   2   1   9      487.84      469.04      5.26 o 
   3   1   9     1212.60     1122.38     12.39 o 
   4   1   9      823.97      811.08      9.25 o 
   5   1   9      245.00      224.12      6.62 o 
   6   1   9        3.24        2.87      0.83 o 
   7   1   9       53.80       59.68      2.08 o 
   8   1   9      117.02      126.50      2.70 o 
   9   1   9      216.66      221.10      3.87 o 
  10   1   9      260.35      252.41      4.29 o 
  11   1   9      112.08      107.43      2.94 o 
  12   1   9        2.36        1.79      2.61 o 
 -13   2   9        2.17       -3.85      3.85 o 
 -12   2   9        1.17        1.26      2.12 o 
 -11   2   9       14.26       14.89      1.80 o 
 -10   2   9      128.93      122.38      3.30 o 
  -9   2   9        2.93        1.87      1.26 o 
  -8   2   9        7.61        7.56      1.28 o 
  -7   2   9       75.08       65.78      2.30 o 
  -6   2   9        7.90        6.59      1.42 o 
  -5   2   9       32.03       30.39      1.55 o 
  -4   2   9       24.76       29.39      1.49 o 
  -3   2   9     2014.35     2101.43     22.77 o 
  -2   2   9      189.60      203.52      3.97 o 
  -1   2   9        5.38        4.65      0.59 o 
   0   2   9        5.71       11.37      0.76 o 
   1   2   9        1.65        1.05      0.63 o 
   2   2   9       84.51       92.21      2.93 o 
   3   2   9       15.02       15.87      1.13 o 
   4   2   9       12.52       12.33      0.99 o 
   5   2   9        1.50        1.31      0.96 o 
   6   2   9        0.00        0.02      0.81 o 
   7   2   9       13.17       13.21      1.17 o 
   8   2   9       76.26       74.36      2.56 o 
   9   2   9       14.01       16.20      1.65 o 
  10   2   9        3.15        3.22      1.78 o 
  11   2   9        0.82        0.22      4.75 o 
  12   2   9        0.10       -0.95      2.61 o 
 -13   3   9       85.90       90.57      7.92 o 
 -12   3   9      153.03      178.22      4.90 o 
 -11   3   9      169.15      190.22      4.60 o 
 -10   3   9      272.02      279.25      5.59 o 
  -9   3   9      168.36      168.88      4.05 o 
  -8   3   9      821.84      764.74     11.66 o 
  -7   3   9      263.92      272.16      5.19 o 
  -6   3   9      666.07      626.94      9.73 o 
  -5   3   9       15.32       15.89      1.84 o 
  -4   3   9      438.37      411.82      6.80 o 
  -3   3   9      780.80      771.78     11.38 o 
  -2   3   9     1286.29     1245.48     17.32 o 
  -1   3   9      439.61      433.39      6.21 o 
   0   3   9      398.08      388.89      4.95 o 
   1   3   9      253.27      260.76      3.69 o 
   2   3   9      600.00      573.25      6.97 o 
   3   3   9      289.79      276.92      3.98 o 
   4   3   9     1051.47     1004.65     11.56 o 
   5   3   9      239.67      219.64      3.56 o 
   6   3   9      152.03      151.24      2.90 o 
   7   3   9      196.04      188.55      4.48 o 
   8   3   9      354.19      344.09      6.84 o 
   9   3   9      232.22      217.73      5.27 o 
  10   3   9       44.50       40.95      3.39 o 
  11   3   9       31.52       23.15      3.58 o 
 -12   4   9        0.49       -1.14      3.12 o 
 -11   4   9        0.06       -0.04      2.57 o 
 -10   4   9       18.83       15.15      2.12 o 
  -9   4   9        1.29        2.63      1.68 o 
  -8   4   9       16.26       17.16      1.94 o 
  -7   4   9       71.96       67.71      2.84 o 
  -6   4   9        6.84        9.02      1.66 o 
  -5   4   9       72.32       63.71      3.59 o 
  -4   4   9       31.35       29.96      2.14 o 
  -3   4   9        1.55        1.90      1.35 o 
  -2   4   9       13.47       11.57      1.60 o 
  -1   4   9       87.83       89.83      4.15 o 
   0   4   9        0.01       -0.88      0.98 o 
   1   4   9       15.53       15.46      1.15 o 
   2   4   9      102.32      100.35      3.28 o 
   3   4   9       57.63       60.21      1.94 o 
   4   4   9      122.47      119.30      2.68 o 
   5   4   9        7.64        9.54      1.46 o 
   6   4   9        0.10        0.27      1.61 o 
   7   4   9        9.92        8.69      1.94 o 
   8   4   9        1.39       -0.73      2.80 o 
   9   4   9        0.22       -2.80      2.80 o 
  -9   5   9       81.53       79.59      5.68 o 
  -8   5   9       49.53       51.04      3.73 o 
  -7   5   9       52.61       48.25      4.75 o 
  -6   5   9       17.85       19.34      2.35 o 
  -5   5   9      142.52      149.16      4.52 o 
  -4   5   9      157.90      156.44      4.53 o 
  -3   5   9      302.10      294.29      6.41 o 
  -2   5   9      238.62      234.22      5.59 o 
  -1   5   9      348.19      337.42      7.06 o 
   0   5   9      250.01      252.66      5.90 o 
   1   5   9      268.93      284.21      6.34 o 
   2   5   9       66.99       70.77      2.72 o 
   3   5   9      353.87      373.96      5.80 o 
   4   5   9      155.04      168.33      4.74 o 
   5   5   9      295.43      298.67      6.98 o 
   6   5   9       96.12      100.10      5.67 o 
   7   5   9       56.64       64.23      4.87 o 
  -5   6   9       20.05       20.03      3.92 o 
  -4   6   9        1.23       -0.23      2.88 o 
  -3   6   9        0.64       -2.71      2.71 o 
  -2   6   9        8.55        7.45      5.09 o 
  -1   6   9        2.28        3.78      2.96 o 
   0   6   9       10.17        7.43      2.61 o 
   1   6   9       12.78       13.52      3.28 o 
   2   6   9        1.35       -1.58      3.62 o 
 -13   0  10       12.55        9.51      4.53 o 
 -12   0  10      402.92      400.32     18.11 o 
 -11   0  10      136.37      150.57      9.28 o 
 -10   0  10     2542.26     2518.96     88.76 o 
  -9   0  10     3005.85     3115.36    108.23 o 
  -8   0  10      267.03      248.16     11.55 o 
  -7   0  10       83.67       74.08      2.68 o 
  -6   0  10      943.38      963.42     14.30 o 
  -5   0  10     1066.01     1075.38     15.82 o 
  -4   0  10     1795.79     1890.88     27.16 o 
  -3   0  10      444.09      453.06      7.09 o 
  -2   0  10     3036.38     3246.31     50.58 o 
  -1   0  10     2260.44     2360.17     33.69 o 
   0   0  10      278.84      268.33      4.58 o 
   1   0  10     1306.35     1241.33     18.15 o 
   2   0  10      394.32      343.19      5.73 o 
   3   0  10      843.54      848.94     12.93 o 
   4   0  10     1528.86     1552.99     22.77 o 
   5   0  10     1516.86     1596.48     25.96 o 
   6   0  10     1088.25     1134.52     19.02 o 
   7   0  10      761.65      769.80     13.63 o 
   8   0  10      444.42      469.04      9.31 o 
   9   0  10      232.79      231.43      5.72 o 
  10   0  10      509.94      548.83     10.74 o 
  11   0  10      211.51      225.77      5.87 o 
  12   0  10       67.42       83.62     10.87 o 
 -13   1  10        2.67        2.98      2.96 o 
 -12   1  10        1.10        0.57      2.56 o 
 -11   1  10       52.40       50.09      4.15 o 
 -10   1  10      465.03      472.51     14.09 o 
  -9   1  10       59.68       53.70      2.51 o 
  -8   1  10       26.72       29.87      1.55 o 
  -7   1  10       20.59       15.05      1.19 o 
  -6   1  10       84.39       95.02      2.35 o 
  -5   1  10      219.64      232.51      3.38 o 
  -4   1  10       12.61       12.37      0.65 o 
  -3   1  10      127.79      148.08      2.09 o 
  -2   1  10      585.82      635.87      7.19 o 
  -1   1  10      911.41      935.70     14.53 o 
   0   1  10      210.90      246.34      3.06 o 
   1   1  10        1.11        1.71      0.50 o 
   2   1  10       10.10        9.19      1.23 o 
   3   1  10       20.97       20.62      1.02 o 
   4   1  10       87.80       74.20      1.76 o 
   5   1  10      171.04      162.69      2.76 o 
   6   1  10      270.59      269.10      3.93 o 
   7   1  10       26.33       25.71      1.36 o 
   8   1  10        7.73        8.70      1.18 o 
   9   1  10        4.05        5.41      1.19 o 
  10   1  10       29.82       29.43      1.71 o 
  11   1  10        1.20        1.68      1.55 o 
  12   1  10        3.35        3.88      2.71 o 
 -13   2  10      216.32      232.31     12.91 o 
 -12   2  10       60.58       62.39      4.96 o 
 -11   2  10      215.48      227.85      5.85 o 
 -10   2  10      318.38      323.82      5.87 o 
  -9   2  10      381.48      385.62      6.59 o 
  -8   2  10      546.27      529.84      8.34 o 
  -7   2  10       96.39      102.54      3.71 o 
  -6   2  10      383.58      373.27      6.18 o 
  -5   2  10     1743.78     1736.27     25.60 o 
  -4   2  10      839.75      831.93     11.96 o 
  -3   2  10     3716.17     3827.41     43.61 o 
  -2   2  10      613.95      612.62      6.74 o 
  -1   2  10      313.70      332.62      6.13 o 
   0   2  10      774.68      796.16     20.04 o 
   1   2  10     1693.46     1778.30     25.45 o 
   2   2  10     1717.25     1731.98     18.78 o 
   3   2  10     1057.68     1115.25     12.49 o 
   4   2  10      602.35      573.37      6.99 o 
   5   2  10      265.59      260.49      3.87 o 
   6   2  10      119.61      117.77      2.46 o 
   7   2  10      108.16      117.10      2.58 o 
   8   2  10      180.80      182.15      3.34 o 
   9   2  10       74.34       82.17      2.48 o 
  10   2  10       30.65       31.08      4.75 o 
  11   2  10       66.13       54.94      4.35 o 
 -13   3  10       16.91       16.30      5.21 o 
 -12   3  10       81.88       86.42      3.94 o 
 -11   3  10       24.22       25.10      2.14 o 
 -10   3  10       31.46       28.27      2.17 o 
  -9   3  10       20.23       20.41      1.89 o 
  -8   3  10        1.75        1.48      1.36 o 
  -7   3  10       27.60       23.12      1.80 o 
  -6   3  10      212.94      183.05      4.07 o 
  -5   3  10      296.20      271.55      5.14 o 
  -4   3  10      196.65      198.82      4.12 o 
  -3   3  10        6.06        5.19      1.26 o 
  -2   3  10       30.32       31.91      1.85 o 
  -1   3  10       57.83       51.29      1.55 o 
   0   3  10        0.73       -0.59      0.70 o 
   1   3  10       20.68       22.39      1.40 o 
   2   3  10      184.49      178.00      4.34 o 
   3   3  10       54.78       43.27      1.85 o 
   4   3  10       34.45       37.23      1.55 o 
   5   3  10        0.16       -0.96      0.96 o 
   6   3  10       47.55       42.86      1.77 o 
   7   3  10        1.07       -0.13      1.03 o 
   8   3  10        2.11        1.38      1.65 o 
   9   3  10        5.57        6.96      2.41 o 
  10   3  10       20.25       17.38      4.42 o 
 -11   4  10       97.66      101.43      6.16 o 
 -10   4  10      115.10      125.49      4.02 o 
  -9   4  10      286.22      298.03      6.14 o 
  -8   4  10      224.80      229.11      5.16 o 
  -7   4  10      423.40      387.21      7.06 o 
  -6   4  10      294.73      276.49      8.91 o 
  -5   4  10      146.12      145.72      4.04 o 
  -4   4  10      598.17      574.08     10.06 o 
  -3   4  10      255.06      253.36      5.55 o 
  -2   4  10      190.23      167.39      4.26 o 
  -1   4  10      178.17      180.68      4.47 o 
   0   4  10      305.29      297.66      5.50 o 
   1   4  10      293.15      304.13      4.42 o 
   2   4  10      183.61      178.92      3.16 o 
   3   4  10       22.62       26.18      1.52 o 
   4   4  10      192.78      200.28      3.57 o 
   5   4  10       45.58       44.73      1.92 o 
   6   4  10       25.76       23.61      1.91 o 
   7   4  10      109.51      112.52      4.08 o 
   8   4  10       95.10       90.12      5.19 o 
   9   4  10      102.87      101.84      5.83 o 
  -9   5  10       11.49       15.85      5.43 o 
  -8   5  10       14.94       17.17      3.09 o 
  -7   5  10        1.12       -0.38      2.49 o 
  -6   5  10       16.25       16.29      2.53 o 
  -5   5  10        5.57        5.32      1.90 o 
  -4   5  10        0.01       -0.16      1.73 o 
  -3   5  10        0.25        0.95      1.70 o 
  -2   5  10        3.18        0.65      1.67 o 
  -1   5  10       27.74       29.53      2.41 o 
   0   5  10        0.06        2.09      1.72 o 
   1   5  10        0.95        0.72      1.67 o 
   2   5  10       59.02       70.54      3.00 o 
   3   5  10      107.24      116.15      3.16 o 
   4   5  10      155.23      154.79      4.31 o 
   5   5  10        3.95        4.61      2.35 o 
   6   5  10        3.69        2.77      3.12 o 
  -4   6  10       52.09       60.66      5.20 o 
  -3   6  10        4.54       -0.23      2.88 o 
  -2   6  10       49.90       53.79      4.96 o 
  -1   6  10        8.77        8.64      3.85 o 
   0   6  10       64.26       83.61     15.74 o 
   1   6  10        9.74       17.84      3.60 o 
   2   6  10       25.88       31.93      6.11 o 
 -13   1  11       79.98       80.67      5.68 o 
 -12   1  11       27.86       25.24      3.60 o 
 -11   1  11        8.36        7.70      2.72 o 
 -10   1  11      263.01      270.79      9.37 o 
  -9   1  11      707.46      716.27     12.95 o 
  -8   1  11      438.44      461.38      7.22 o 
  -7   1  11       20.34       17.14      1.35 o 
  -6   1  11     1238.07     1302.96     17.92 o 
  -5   1  11      251.72      235.44      3.71 o 
  -4   1  11     1333.34     1354.45     14.64 o 
  -3   1  11      621.74      602.34      6.59 o 
  -2   1  11     2959.37     3048.29     30.73 o 
  -1   1  11      194.51      186.46      4.28 o 
   0   1  11      579.58      547.83      6.10 o 
   1   1  11     1609.49     1580.08     17.07 o 
   2   1  11     1588.68     1673.86     18.10 o 
   3   1  11      904.59      884.24     10.07 o 
   4   1  11      292.10      279.82      3.92 o 
   5   1  11       92.90       90.85      2.08 o 
   6   1  11      140.07      133.29      2.80 o 
   7   1  11      305.82      314.11      4.77 o 
   8   1  11      392.04      399.73      5.80 o 
   9   1  11      157.58      145.91      3.16 o 
  10   1  11       43.18       42.49      2.02 o 
  11   1  11       21.12       18.19      2.02 o 
 -12   2  11       66.64       63.11      5.12 o 
 -11   2  11        0.18        0.66      1.75 o 
 -10   2  11        0.53        0.69      1.34 o 
  -9   2  11        1.84        0.32      1.20 o 
  -8   2  11      358.20      345.03      6.03 o 
  -7   2  11       77.55       70.64      2.48 o 
  -6   2  11       30.85       29.19      1.65 o 
  -5   2  11        2.48        1.75      0.96 o 
  -4   2  11       14.43       15.32      1.29 o 
  -3   2  11        0.85        2.00      0.72 o 
  -2   2  11       63.51       66.27      1.46 o 
  -1   2  11      424.59      481.56      6.70 o 
   0   2  11       51.09       64.11      3.70 o 
   1   2  11       16.29       17.92      1.01 o 
   2   2  11        0.00        1.65      0.91 o 
   3   2  11       33.27       35.15      1.39 o 
   4   2  11       18.39       20.50      1.20 o 
   5   2  11        5.39        3.48      0.96 o 
   6   2  11        8.43        8.02      1.12 o 
   7   2  11       37.78       34.59      1.65 o 
   8   2  11       20.21       21.10      1.49 o 
   9   2  11        0.39       -0.35      1.20 o 
  10   2  11       12.07        9.55      2.31 o 
  11   2  11        0.21        0.04      2.61 o 
 -13   3  11      142.52      161.21     10.42 o 
 -12   3  11      173.08      193.61      6.57 o 
 -11   3  11      182.13      182.25      4.53 o 
 -10   3  11      297.14      289.40      5.82 o 
  -9   3  11      467.81      453.81      7.82 o 
  -8   3  11      380.16      374.43      6.70 o 
  -7   3  11      202.29      211.03      4.62 o 
  -6   3  11        4.30        1.58      0.90 o 
  -5   3  11      374.04      336.53      6.05 o 
  -4   3  11      361.01      371.76      6.43 o 
  -3   3  11     1700.67     1691.49     27.91 o 
  -2   3  11       39.38       40.74      2.18 o 
  -1   3  11        9.40        9.64      1.05 o 
   0   3  11        2.78        2.21      0.78 o 
   1   3  11      288.39      288.33      6.47 o 
   2   3  11      336.30      344.58      4.75 o 
   3   3  11      295.34      278.26      4.11 o 
   4   3  11      191.54      199.04      3.42 o 
   5   3  11      186.08      184.83      3.30 o 
   6   3  11       16.99       21.10      1.48 o 
   7   3  11      237.54      222.46      4.02 o 
   8   3  11      161.55      145.99      3.54 o 
   9   3  11       79.85       78.56      4.21 o 
  10   3  11       36.79       35.79      6.91 o 
 -11   4  11       12.17       18.71      4.19 o 
 -10   4  11        6.51        8.70      2.42 o 
  -9   4  11       20.99       17.55      2.14 o 
  -8   4  11        4.10        3.64      1.95 o 
  -7   4  11       38.96       32.32      2.27 o 
  -6   4  11        3.08        0.97      1.67 o 
  -5   4  11      233.81      227.95      5.34 o 
  -4   4  11        7.40        5.63      1.60 o 
  -3   4  11        7.29        7.55      1.65 o 
  -2   4  11       16.87       16.11      1.86 o 
  -1   4  11       52.02       49.26      2.80 o 
   0   4  11       12.45       13.56      2.14 o 
   1   4  11       26.66       20.51      1.59 o 
   2   4  11        1.09       -0.07      1.02 o 
   3   4  11        1.77        3.52      1.71 o 
   4   4  11       59.21       57.37      2.04 o 
   5   4  11       34.81       30.18      1.76 o 
   6   4  11        5.05        2.45      1.38 o 
   7   4  11       11.08       12.05      3.03 o 
   8   4  11        0.00        0.58      2.93 o 
  -9   5  11      100.44      116.60      6.40 o 
  -8   5  11       62.90       64.57      7.13 o 
  -7   5  11      130.17      119.47     11.24 o 
  -6   5  11      143.25      130.06      5.48 o 
  -5   5  11      193.82      203.62      9.07 o 
  -4   5  11      311.81      313.82      7.00 o 
  -3   5  11      208.43      204.28      5.29 o 
  -2   5  11      226.48      232.71      7.41 o 
  -1   5  11      174.60      172.43      4.96 o 
   0   5  11      162.69      174.91      5.72 o 
   1   5  11      146.55      150.47      4.60 o 
   2   5  11      133.54      140.19      4.03 o 
   3   5  11      203.40      205.20      5.29 o 
   4   5  11      230.86      241.91      6.24 o 
   5   5  11       40.22       40.03      4.15 o 
   6   5  11       73.11       85.00     11.43 o 
  -3   6  11       11.70       14.82      3.60 o 
  -2   6  11        1.02       -0.79      3.04 o 
  -1   6  11        4.60        3.62      3.20 o 
   0   6  11        4.48        5.05      3.40 o 
 -13   0  12      464.36      468.92     21.28 o 
 -12   0  12      719.12      688.55     28.08 o 
 -11   0  12     1697.77     1685.72     61.13 o 
 -10   0  12      512.45      510.59     21.28 o 
  -9   0  12     2446.24     2447.19     86.04 o 
  -8   0  12       15.04       13.81      3.17 o 
  -7   0  12     1476.87     1512.05     35.84 o 
  -6   0  12     3610.62     3762.31     53.50 o 
  -5   0  12     3289.82     3469.49     49.36 o 
  -4   0  12      903.64      910.93     13.68 o 
  -3   0  12     1774.36     1783.78     41.30 o 
  -2   0  12      794.71      765.48     11.65 o 
  -1   0  12      578.49      567.73      8.92 o 
   0   0  12      574.70      644.66      9.98 o 
   1   0  12       72.18       52.28      1.85 o 
   2   0  12      743.49      695.46     10.84 o 
   3   0  12      569.17      523.94      9.50 o 
   4   0  12      493.76      508.73      9.45 o 
   5   0  12       10.00        7.70      1.49 o 
   6   0  12       18.50       21.90      1.97 o 
   7   0  12        4.46        8.57      1.76 o 
   8   0  12      156.52      164.18      7.13 o 
   9   0  12      268.14      269.70     10.23 o 
  10   0  12      135.56      138.98      4.60 o 
  11   0  12       44.43       50.28      4.45 o 
 -13   1  12        9.54        7.25      4.75 o 
 -12   1  12        1.14        0.93      2.80 o 
 -11   1  12        0.24        1.90      2.55 o 
 -10   1  12       68.89       63.89      4.56 o 
  -9   1  12       16.60       13.80      1.76 o 
  -8   1  12      285.72      275.46      4.93 o 
  -7   1  12      275.62      291.96      5.03 o 
  -6   1  12      182.41      182.26      3.59 o 
  -5   1  12        0.38       -0.21      0.82 o 
  -4   1  12       90.05       91.90      1.83 o 
  -3   1  12       58.43       61.43      1.38 o 
  -2   1  12       99.84      103.29      2.14 o 
  -1   1  12       27.19       25.43      0.93 o 
   0   1  12      325.09      327.38      4.21 o 
   1   1  12      156.54      147.76      2.79 o 
   2   1  12      287.37      283.38      3.93 o 
   3   1  12        0.09       -0.78      0.78 o 
   4   1  12        0.02       -0.81      0.81 o 
   5   1  12       33.59       32.56      1.43 o 
   6   1  12        0.65        1.88      1.04 o 
   7   1  12        6.50        5.91      1.19 o 
   8   1  12        0.03        2.49      1.21 o 
   9   1  12       25.22       25.07      1.71 o 
  10   1  12       15.71       15.62      1.80 o 
  11   1  12        0.23        1.48      1.86 o 
 -12   2  12      109.98      120.97      6.72 o 
 -11   2  12       38.27       47.56      3.47 o 
 -10   2  12      360.69      366.55      7.08 o 
  -9   2  12      174.05      180.05      4.03 o 
  -8   2  12      424.21      431.35      7.19 o 
  -7   2  12       69.30       66.89      2.41 o 
  -6   2  12       90.49       84.18      2.58 o 
  -5   2  12      568.83      564.09      8.72 o 
  -4   2  12      269.66      255.17      4.67 o 
  -3   2  12      511.97      480.57      8.15 o 
  -2   2  12     1361.45     1330.42     15.33 o 
  -1   2  12      134.02      146.13      5.04 o 
   0   2  12     1361.20     2039.69     33.88 o 
   1   2  12      805.90      867.07     11.69 o 
   2   2  12      801.81      783.39      9.13 o 
   3   2  12      507.89      468.03      5.96 o 
   4   2  12      388.53      357.15      4.90 o 
   5   2  12      348.19      310.68      4.52 o 
   6   2  12      219.27      213.76      3.60 o 
   7   2  12      180.76      177.51      3.35 o 
   8   2  12      260.31      260.79      4.53 o 
   9   2  12      107.94       99.19      3.31 o 
  10   2  12       21.81       22.14      2.41 o 
 -13   3  12       11.89       17.43      5.21 o 
 -12   3  12       44.20       43.17      7.02 o 
 -11   3  12        5.37        3.20      1.78 o 
 -10   3  12       16.43       11.10      1.78 o 
  -9   3  12       16.47       14.62      1.86 o 
  -8   3  12       49.46       39.30      2.23 o 
  -7   3  12        9.65        8.09      1.58 o 
  -6   3  12        9.06        4.55      1.48 o 
  -5   3  12        0.01        2.54      1.35 o 
  -4   3  12       69.79       63.61      3.80 o 
  -3   3  12     1650.89     1632.70     24.67 o 
  -2   3  12      414.75      431.73      7.85 o 
  -1   3  12      134.52      127.58      3.69 o 
   0   3  12       25.01       30.11      1.31 o 
   1   3  12        0.04        0.67      0.86 o 
   2   3  12       31.73       28.71      1.38 o 
   3   3  12       47.95       44.73      1.69 o 
   4   3  12       74.42       70.40      2.10 o 
   5   3  12       16.00       12.74      1.29 o 
   6   3  12        2.25        0.44      1.16 o 
   7   3  12        2.19        3.10      1.25 o 
   8   3  12        0.77        2.31      1.66 o 
   9   3  12       17.59       12.34      3.03 o 
 -11   4  12       68.43       69.34      6.00 o 
 -10   4  12      112.36      108.51      5.33 o 
  -9   4  12      134.66      125.74      3.93 o 
  -8   4  12      228.35      204.92      5.57 o 
  -7   4  12      147.21      135.27      4.26 o 
  -6   4  12      250.00      250.56      7.53 o 
  -5   4  12      114.72      121.24      5.11 o 
  -4   4  12      494.47      471.26      8.83 o 
  -3   4  12      360.84      360.84      8.01 o 
  -2   4  12      165.87      160.69      4.40 o 
  -1   4  12      290.83      283.68      6.15 o 
   0   4  12      174.00      176.24      4.93 o 
   1   4  12      207.40      205.60      4.18 o 
   2   4  12      148.54      153.77      3.03 o 
   3   4  12      130.83      131.02      2.83 o 
   4   4  12      157.78      159.21      3.28 o 
   5   4  12       91.69       81.77      2.52 o 
   6   4  12        4.34        6.26      1.64 o 
   7   4  12      108.10      107.37      5.80 o 
   8   4  12       83.90       75.40      6.79 o 
  -8   5  12        1.08        3.13      3.35 o 
  -7   5  12        0.42       -3.51      3.51 o 
  -6   5  12       11.06       15.86      3.60 o 
  -5   5  12       54.64       62.37      4.27 o 
  -4   5  12       12.83       12.90      2.84 o 
  -3   5  12       22.19       21.28      2.59 o 
  -2   5  12       13.80       12.31      2.21 o 
  -1   5  12       31.42       24.06      2.47 o 
   0   5  12       15.20       10.96      2.13 o 
   1   5  12        5.30        2.65      1.93 o 
   2   5  12        1.98        1.89      2.15 o 
   3   5  12        7.72       10.43      2.14 o 
   4   5  12       21.52       21.94      2.50 o 
   5   5  12       62.41       73.34      5.04 o 
 -12   1  13      107.80      110.27      6.32 o 
 -11   1  13      182.84      192.82      8.01 o 
 -10   1  13      548.93      537.66     15.85 o 
  -9   1  13      456.59      447.87     13.45 o 
  -8   1  13      104.37      115.73      3.23 o 
  -7   1  13        4.25        4.29      1.08 o 
  -6   1  13      486.93      485.84      7.53 o 
  -5   1  13     1052.18     1058.61     14.86 o 
  -4   1  13      193.72      199.45      2.78 o 
  -3   1  13     1035.13     1075.85     11.41 o 
  -2   1  13      539.18      535.64      6.08 o 
  -1   1  13     1116.60     1138.78     12.01 o 
   0   1  13      252.54      254.45      4.37 o 
   1   1  13     1607.58     1561.49     17.04 o 
   2   1  13      660.00      687.56      8.13 o 
   3   1  13      413.26      424.76      5.50 o 
   4   1  13      400.53      385.70      5.22 o 
   5   1  13      498.98      512.00      6.94 o 
   6   1  13      439.46      461.70      6.49 o 
   7   1  13      285.14      294.05      4.84 o 
   8   1  13      191.89      205.80      3.94 o 
   9   1  13      120.88      113.59      2.99 o 
  10   1  13       47.79       48.84      3.14 o 
 -12   2  13       20.05       24.79      3.92 o 
 -11   2  13       19.00       17.98      3.44 o 
 -10   2  13        4.57        4.91      1.76 o 
  -9   2  13      103.17      101.08      3.10 o 
  -8   2  13        3.16        2.25      1.25 o 
  -7   2  13       10.73       10.27      1.41 o 
  -6   2  13      164.71      169.36      4.08 o 
  -5   2  13      678.47      649.20      9.88 o 
  -4   2  13       24.65       26.09      1.63 o 
  -3   2  13      326.31      327.33      6.22 o 
  -2   2  13        0.25        1.32      0.74 o 
  -1   2  13      145.94      161.24      4.76 o 
   0   2  13        0.55        1.13      0.77 o 
   1   2  13        0.81        1.90      0.86 o 
   2   2  13      178.70      182.11      3.09 o 
   3   2  13       28.01       24.68      1.36 o 
   4   2  13        1.36        0.80      0.98 o 
   5   2  13        0.00       -0.03      1.00 o 
   6   2  13       25.71       23.22      1.53 o 
   7   2  13       28.66       26.97      1.73 o 
   8   2  13       13.52       14.80      1.55 o 
   9   2  13       25.34       22.33      2.26 o 
  10   2  13        2.06        2.05      1.97 o 
 -12   3  13      206.38      219.91     10.19 o 
 -11   3  13      162.27      151.44      5.18 o 
 -10   3  13      279.17      278.70      5.76 o 
  -9   3  13      320.84      325.68      6.29 o 
  -8   3  13      176.74      181.34      4.33 o 
  -7   3  13      171.48      168.53      4.51 o 
  -6   3  13      357.46      350.47      6.40 o 
  -5   3  13     1022.31      967.90     15.49 o 
  -4   3  13     1139.62     1048.59     16.62 o 
  -3   3  13      115.01      124.78      3.74 o 
  -2   3  13      123.30      118.85      3.55 o 
  -1   3  13        7.83        7.54      1.53 o 
   0   3  13      820.98      920.95     22.97 o 
   1   3  13      388.79      431.40     13.54 o 
   2   3  13      305.55      311.51      4.52 o 
   3   3  13       59.86       71.02      2.14 o 
   4   3  13       89.16       93.28      2.43 o 
   5   3  13      105.10      107.34      2.64 o 
   6   3  13       39.28       36.76      1.82 o 
   7   3  13       51.50       47.54      2.15 o 
   8   3  13      120.39      118.43      3.91 o 
   9   3  13       29.39       30.31      3.64 o 
 -11   4  13       39.16       39.74      4.56 o 
 -10   4  13        0.03       -1.65      2.57 o 
  -9   4  13        0.28       -2.20      2.20 o 
  -8   4  13        0.05       -0.92      1.77 o 
  -7   4  13        0.34       -1.36      1.76 o 
  -6   4  13       41.63       35.85      2.62 o 
  -5   4  13       48.12       41.44      2.67 o 
  -4   4  13      119.96      103.81      4.22 o 
  -3   4  13       19.57       20.10      2.35 o 
  -2   4  13       29.11       30.95      2.35 o 
  -1   4  13       10.02        7.00      1.97 o 
   0   4  13       26.66       24.69      2.20 o 
   1   4  13       17.71       17.78      1.82 o 
   2   4  13       13.66       13.98      1.36 o 
   3   4  13        0.70        0.63      1.19 o 
   4   4  13        0.56        0.78      1.22 o 
   5   4  13        0.30       -1.23      1.23 o 
   6   4  13       15.42       15.94      2.03 o 
   7   4  13       27.13       25.03      3.58 o 
  -8   5  13       57.47       53.02      7.92 o 
  -7   5  13       82.77       73.96      5.68 o 
  -6   5  13      117.58      125.09      6.80 o 
  -5   5  13       88.19       84.51      5.76 o 
  -4   5  13      139.18      122.86      8.49 o 
  -3   5  13       94.48       89.73      4.79 o 
  -2   5  13       47.13       47.99      3.36 o 
  -1   5  13       54.96       56.96      3.96 o 
   0   5  13       36.54       36.23      5.18 o 
   1   5  13       47.24       56.99      4.82 o 
   2   5  13       73.41       79.45      4.79 o 
   3   5  13       65.56       70.81      5.07 o 
   4   5  13       58.77       65.68      3.60 o 
 -12   0  14      112.24      115.48      9.06 o 
 -11   0  14       29.47       29.21      5.43 o 
 -10   0  14      212.54      218.50     11.77 o 
  -9   0  14      257.28      260.84     12.91 o 
  -8   0  14     1158.03     1144.80     42.11 o 
  -7   0  14       31.20       33.74      4.08 o 
  -6   0  14     2763.39     2780.14     50.84 o 
  -5   0  14      113.33       99.10      2.74 o 
  -4   0  14      784.22      804.26     12.40 o 
  -3   0  14      425.96      398.28      7.42 o 
  -2   0  14      694.24      659.42     10.34 o 
  -1   0  14       15.72        9.81      1.10 o 
   0   0  14      201.65      182.39      3.79 o 
   1   0  14      449.57      400.81      7.59 o 
   2   0  14     1534.22     1493.60     24.43 o 
   3   0  14        8.33        9.50      1.54 o 
   4   0  14       85.01       86.43      3.28 o 
   5   0  14       23.50       22.32      2.02 o 
   6   0  14        7.77       13.26      1.95 o 
   7   0  14      227.91      234.69      5.97 o 
   8   0  14      127.76      129.83      4.44 o 
   9   0  14       36.16       30.48      3.74 o 
  10   0  14        0.65        1.91      2.80 o 
 -12   1  14        2.33        3.59      3.03 o 
 -11   1  14       81.00       84.10      5.52 o 
 -10   1  14        3.61        4.64      2.56 o 
  -9   1  14        6.27        4.85      2.39 o 
  -8   1  14      122.18      119.61      3.75 o 
  -7   1  14       16.86       19.50      1.45 o 
  -6   1  14       22.40       22.44      1.48 o 
  -5   1  14      225.34      218.44      4.56 o 
  -4   1  14       93.83      100.22      2.21 o 
  -3   1  14        6.63        4.63      0.71 o 
  -2   1  14       50.73       56.64      1.46 o 
  -1   1  14        1.70        2.08      0.71 o 
   0   1  14       41.25       37.34      1.38 o 
   1   1  14        0.42        1.59      0.80 o 
   2   1  14        0.05        0.48      0.85 o 
   3   1  14       20.54       19.92      1.26 o 
   4   1  14      286.04      288.58      4.54 o 
   5   1  14        8.11        7.55      1.25 o 
   6   1  14        8.06        9.07      1.35 o 
   7   1  14        0.97        2.77      1.26 o 
   8   1  14       10.34        9.44      1.50 o 
   9   1  14       28.95       31.26      2.67 o 
  10   1  14        2.26        2.75      2.07 o 
 -11   2  14      240.35      243.75     10.42 o 
 -10   2  14      321.37      310.53      7.51 o 
  -9   2  14      418.52      421.85      7.25 o 
  -8   2  14       38.52       43.26      2.16 o 
  -7   2  14      103.99      103.82      3.03 o 
  -6   2  14       46.13       44.94      2.31 o 
  -5   2  14     1244.83     1228.31     17.42 o 
  -4   2  14      787.77      773.39     14.37 o 
  -3   2  14      350.68      336.19      6.41 o 
  -2   2  14      300.97      325.59      9.77 o 
  -1   2  14       77.90       87.95      3.22 o 
   0   2  14      205.49      212.67      7.27 o 
   1   2  14     1241.87     1212.71     15.61 o 
   2   2  14      295.25      295.74      5.06 o 
   3   2  14      535.32      501.79      6.48 o 
   4   2  14      185.47      179.88      3.23 o 
   5   2  14      223.75      220.11      3.75 o 
   6   2  14      163.26      153.29      3.27 o 
   7   2  14      100.95       99.92      2.78 o 
   8   2  14      120.82      110.88      3.55 o 
   9   2  14       57.85       52.52      3.53 o 
 -12   3  14       40.89       32.83      6.11 o 
 -11   3  14        0.66       -1.01      1.96 o 
 -10   3  14        1.32        3.17      1.76 o 
  -9   3  14        4.28        2.10      1.61 o 
  -8   3  14       46.71       40.80      2.43 o 
  -7   3  14        7.40        8.27      1.63 o 
  -6   3  14        1.83       -0.29      1.57 o 
  -5   3  14       55.67       47.77      2.59 o 
  -4   3  14       17.81       17.51      1.95 o 
  -3   3  14       98.53       94.87      3.42 o 
  -2   3  14        0.99       -0.14      1.53 o 
  -1   3  14      150.32      164.40      4.28 o 
   0   3  14      100.92      134.58      7.68 o 
   1   3  14       54.23       65.99      3.60 o 
   2   3  14       65.01       56.53      1.91 o 
   3   3  14       16.72       14.80      1.43 o 
   4   3  14        0.61        0.67      1.14 o 
   5   3  14        0.75       -0.98      1.17 o 
   6   3  14       28.22       27.93      1.74 o 
   7   3  14       18.77       16.48      1.84 o 
   8   3  14        0.61        1.37      1.98 o 
 -10   4  14       40.70       32.71      4.24 o 
  -9   4  14      207.91      215.08      8.48 o 
  -8   4  14       82.21       68.06      5.74 o 
  -7   4  14       60.02       64.81      3.30 o 
  -6   4  14       27.97       32.18      2.64 o 
  -5   4  14      125.51      130.31      4.19 o 
  -4   4  14      174.57      165.34      4.77 o 
  -3   4  14      267.52      262.82      6.04 o 
  -2   4  14       20.37       17.64      2.10 o 
  -1   4  14      151.61      147.60      4.33 o 
   0   4  14      131.04      137.65      4.29 o 
   1   4  14      100.57      103.91      3.82 o 
   2   4  14       90.84       94.20      2.80 o 
   3   4  14       49.06       53.09      2.05 o 
   4   4  14       63.42       70.31      2.37 o 
   5   4  14       63.78       62.01      2.59 o 
   6   4  14       40.16       43.70      3.11 o 
  -7   5  14        0.37        3.39      4.87 o 
  -6   5  14        6.96        4.03      3.26 o 
  -5   5  14        1.16       -2.44      4.87 o 
  -4   5  14        0.76       -2.72      2.72 o 
  -3   5  14        1.16       -2.06      2.80 o 
  -2   5  14        0.07       -1.36      2.64 o 
  -1   5  14        0.04        1.92      2.96 o 
   0   5  14        3.19        1.49      2.96 o 
   1   5  14        2.40        4.62      3.12 o 
   2   5  14       10.45       11.03      3.58 o 
   3   5  14        3.76        5.38      2.61 o 
 -12   1  15      360.42      365.00     17.89 o 
 -11   1  15      451.64      470.19     14.81 o 
 -10   1  15      263.56      275.31      9.85 o 
  -9   1  15      343.73      357.34     13.93 o 
  -8   1  15      137.00      152.11      5.23 o 
  -7   1  15      358.32      374.31      6.29 o 
  -6   1  15      494.73      467.98      7.45 o 
  -5   1  15     1103.40     1122.32     15.80 o 
  -4   1  15      295.94      309.95      4.91 o 
  -3   1  15      664.18      664.58      7.49 o 
  -2   1  15      770.35      758.67      8.81 o 
  -1   1  15      159.63      162.76      3.39 o 
   0   1  15      193.98      189.90      4.65 o 
   1   1  15      409.26      384.21      5.40 o 
   2   1  15     1019.57     1013.79     11.63 o 
   3   1  15      210.66      224.42      4.84 o 
   4   1  15      310.28      308.81      5.13 o 
   5   1  15      193.53      200.47      3.73 o 
   6   1  15      152.24      171.52      3.55 o 
   7   1  15      127.33      135.65      3.26 o 
   8   1  15      151.42      153.89      4.34 o 
   9   1  15       99.70      105.13      4.28 o 
 -11   2  15        1.37        1.58      3.04 o 
 -10   2  15        1.01        1.37      2.16 o 
  -9   2  15        6.52        5.34      1.68 o 
  -8   2  15        0.19       -0.92      1.34 o 
  -7   2  15       46.72       41.25      2.12 o 
  -6   2  15       21.69       20.31      1.66 o 
  -5   2  15       10.22       10.27      1.58 o 
  -4   2  15       46.73       51.16      2.85 o 
  -3   2  15      580.35      570.68      9.80 o 
  -2   2  15        2.09        4.52      1.09 o 
  -1   2  15       75.88       76.62      2.44 o 
   0   2  15       59.13       59.91      2.27 o 
   1   2  15       54.24       60.58      1.90 o 
   2   2  15       39.58       37.67      1.85 o 
   3   2  15        0.32       -0.48      1.04 o 
   4   2  15       21.78       18.67      1.40 o 
   5   2  15        0.57        1.36      1.21 o 
   6   2  15        4.71        2.90      1.53 o 
   7   2  15        0.05        0.17      1.42 o 
   8   2  15       11.54       10.07      2.23 o 
   9   2  15        0.87        1.13      3.17 o 
 -12   3  15      178.50      172.08     10.42 o 
 -11   3  15      152.92      162.91     10.30 o 
 -10   3  15       77.81       75.14      3.46 o 
  -9   3  15      220.97      227.21      5.10 o 
  -8   3  15      196.17      185.66      4.73 o 
  -7   3  15      222.26      210.72      5.15 o 
  -6   3  15      462.50      456.10      8.65 o 
  -5   3  15      405.78      422.26      8.13 o 
  -4   3  15      376.69      376.77      7.49 o 
  -3   3  15       93.45       86.88      3.38 o 
  -2   3  15      264.26      253.71      6.26 o 
  -1   3  15      461.02      478.59      8.83 o 
   0   3  15      321.29      492.48      8.77 o 
   1   3  15      305.53      354.94      8.26 o 
   2   3  15       23.54       23.45      1.51 o 
   3   3  15      145.08      150.84      3.10 o 
   4   3  15       76.70       72.40      2.34 o 
   5   3  15       68.62       62.78      2.27 o 
   6   3  15       21.10       19.90      1.92 o 
   7   3  15       32.76       34.20      2.89 o 
 -10   4  15       30.61       20.30      3.92 o 
  -9   4  15        7.95        3.96      3.20 o 
  -8   4  15       12.02       13.47      3.52 o 
  -7   4  15       62.79       54.54      4.00 o 
  -6   4  15       40.45       38.22      2.83 o 
  -5   4  15       14.11       15.53      2.26 o 
  -4   4  15        1.93        1.75      1.84 o 
  -3   4  15        0.02        1.43      1.80 o 
  -2   4  15        2.07        2.04      1.78 o 
  -1   4  15      169.88      163.05      5.26 o 
   0   4  15        5.30        5.88      1.98 o 
   1   4  15        4.71        4.64      1.88 o 
   2   4  15        1.87       -0.03      1.46 o 
   3   4  15        0.00       -1.19      1.19 o 
   4   4  15        0.21       -0.39      1.49 o 
   5   4  15        1.51        0.62      1.97 o 
  -6   5  15       21.98       18.23      3.76 o 
  -5   5  15       15.24       15.08      3.76 o 
  -4   5  15       26.65       19.10      3.83 o 
  -3   5  15       39.78       37.38      4.54 o 
  -2   5  15       17.58       20.46      4.64 o 
  -1   5  15       41.51       48.97      4.96 o 
   0   5  15       83.52       94.31      6.56 o 
   1   5  15       99.73      114.33      6.95 o 
   2   5  15       99.36      116.30      7.12 o 
 -11   0  16      123.79      112.53      8.83 o 
 -10   0  16      154.95      150.35      9.74 o 
  -9   0  16      218.31      211.48     11.32 o 
  -8   0  16       48.64       46.42      5.21 o 
  -7   0  16      110.91      111.17      7.47 o 
  -6   0  16      209.34      208.99     10.19 o 
  -5   0  16     1512.83     1511.92     22.47 o 
  -4   0  16       66.20       79.69      2.94 o 
  -3   0  16     1496.32     1419.65     21.17 o 
  -2   0  16      286.12      276.50      5.24 o 
  -1   0  16      872.72      827.47     14.30 o 
   0   0  16      496.74      482.32      9.06 o 
   1   0  16      950.76      911.99     15.74 o 
   2   0  16      439.01      424.34      8.35 o 
   3   0  16       67.92       75.78      3.28 o 
   4   0  16        2.73        4.92      1.67 o 
   5   0  16      612.12      605.86     11.56 o 
   6   0  16      221.56      231.73      5.97 o 
   7   0  16      104.29      115.39      4.23 o 
   8   0  16       22.58       21.04      3.51 o 
   9   0  16        4.43        6.04      3.03 o 
 -11   1  16        4.96        5.78      2.96 o 
 -10   1  16        0.09       -0.15      2.55 o 
  -9   1  16       15.18       18.22      3.12 o 
  -8   1  16       72.80       75.31      6.57 o 
  -7   1  16       54.26       52.66      2.20 o 
  -6   1  16      176.39      169.45      3.73 o 
  -5   1  16       93.30       98.72      2.78 o 
  -4   1  16        0.00       -0.14      1.20 o 
  -3   1  16        0.02       -0.12      0.82 o 
  -2   1  16      176.64      171.93      2.90 o 
  -1   1  16       75.52       75.98      2.73 o 
   0   1  16      148.77      159.02      6.30 o 
   1   1  16        2.47        5.00      1.07 o 
   2   1  16        4.39        8.21      1.38 o 
   3   1  16       37.05       35.48      1.70 o 
   4   1  16        1.49        3.02      1.19 o 
   5   1  16       43.44       46.34      2.07 o 
   6   1  16      118.82      114.26      2.99 o 
   7   1  16        4.48        9.29      1.85 o 
   8   1  16        6.91        6.64      2.20 o 
   9   1  16       15.86       17.08      3.26 o 
 -11   2  16      118.15      119.33     10.19 o 
 -10   2  16      171.05      190.08      8.24 o 
  -9   2  16       25.08       32.38      2.81 o 
  -8   2  16       52.76       64.58      2.60 o 
  -7   2  16       47.36       46.88      2.85 o 
  -6   2  16      375.05      361.37      7.03 o 
  -5   2  16      185.96      191.96      4.64 o 
  -4   2  16       78.65       83.99      3.62 o 
  -3   2  16      137.38      138.92      3.87 o 
  -2   2  16       57.21       61.69      2.71 o 
  -1   2  16      186.72      193.20      3.96 o 
   0   2  16      224.25      230.56      5.20 o 
   1   2  16      351.37      355.39      4.97 o 
   2   2  16       68.54       69.47      2.10 o 
   3   2  16       11.25       19.85      2.21 o 
   4   2  16      160.12      153.59      3.50 o 
   5   2  16       63.11       62.12      2.35 o 
   6   2  16      153.90      150.66      3.63 o 
   7   2  16       66.71       63.34      3.49 o 
   8   2  16       94.92       93.01      4.14 o 
 -11   3  16       21.58       13.59      5.21 o 
 -10   3  16        0.36       -0.58      2.01 o 
  -9   3  16       51.18       53.94      5.00 o 
  -8   3  16        9.35        6.10      1.95 o 
  -7   3  16       62.92       64.25      3.10 o 
  -6   3  16       21.59       18.54      2.08 o 
  -5   3  16      105.98       90.75      3.52 o 
  -4   3  16      106.14      100.73      3.73 o 
  -3   3  16       44.00       41.61      2.64 o 
  -2   3  16        0.35       -0.86      1.51 o 
  -1   3  16       49.93       59.08      6.16 o 
   0   3  16        4.15        6.02      1.50 o 
   1   3  16        9.64        8.41      1.26 o 
   2   3  16       43.37       46.96      1.93 o 
   3   3  16        1.54        0.71      1.21 o 
   4   3  16        0.03       -0.95      1.22 o 
   5   3  16        0.93       -1.33      1.41 o 
   6   3  16        3.50       -0.06      1.95 o 
   7   3  16        0.19        0.35      2.09 o 
  -9   4  16      115.39      112.75      6.72 o 
  -8   4  16       98.20      108.99      6.47 o 
  -7   4  16       58.48       49.93      4.80 o 
  -6   4  16      335.91      323.68     11.03 o 
  -5   4  16      440.85      408.31      8.44 o 
  -4   4  16      468.44      448.88      8.98 o 
  -3   4  16      200.08      197.71      5.40 o 
  -2   4  16       93.07       97.69      4.47 o 
  -1   4  16       87.81       84.13      3.70 o 
   0   4  16      211.34      197.61      5.39 o 
   1   4  16       52.09       49.60      3.39 o 
   2   4  16      115.58      108.43      4.00 o 
   3   4  16       85.06       89.68      3.82 o 
   4   4  16       73.34       75.11      3.72 o 
   5   4  16       38.73       34.09      6.34 o 
  -5   5  16        3.16        4.06      5.09 o 
  -4   5  16        5.73        4.77      3.12 o 
  -3   5  16        0.57       -2.87      2.87 o 
  -2   5  16        0.18       -2.80      2.80 o 
  -1   5  16        4.04        5.43      3.20 o 
   0   5  16       24.76       25.02      4.16 o 
 -11   1  17      199.39      211.48     12.45 o 
 -10   1  17      229.37      231.63     10.76 o 
  -9   1  17      221.63      233.47     14.38 o 
  -8   1  17      290.72      303.18     10.25 o 
  -7   1  17      227.38      235.38      5.69 o 
  -6   1  17      641.05      611.50     10.31 o 
  -5   1  17      727.59      761.46     11.38 o 
  -4   1  17      685.25      694.44     11.39 o 
  -3   1  17      115.34      116.41      2.40 o 
  -2   1  17      243.07      235.21      4.22 o 
  -1   1  17       49.69       51.17      3.73 o 
   0   1  17      287.60      281.71      4.67 o 
   1   1  17      621.31      582.04      7.65 o 
   2   1  17      386.39      368.95      5.44 o 
   3   1  17       24.48       27.20      1.72 o 
   4   1  17        1.12        8.74      1.99 o 
   5   1  17      117.15      120.33      3.03 o 
   6   1  17       86.14       93.03      3.02 o 
   7   1  17       64.69       58.66      3.76 o 
   8   1  17       29.49       28.05      3.46 o 
 -10   2  17        1.18        1.36      3.85 o 
  -9   2  17       20.15       23.84      2.50 o 
  -8   2  17        2.09        0.72      1.47 o 
  -7   2  17       17.73       17.93      2.00 o 
  -6   2  17        1.15        0.03      1.48 o 
  -5   2  17        6.86       10.26      1.73 o 
  -4   2  17      137.03      134.89      3.98 o 
  -3   2  17      140.48      138.33      3.95 o 
  -2   2  17       47.84       38.76      2.49 o 
  -1   2  17       63.45       64.01      2.04 o 
   0   2  17       49.18       48.33      1.86 o 
   1   2  17        8.10        7.65      1.18 o 
   2   2  17       89.64       84.51      2.40 o 
   3   2  17        0.04        1.67      1.23 o 
   4   2  17       85.51       75.46      2.56 o 
   5   2  17        1.68        2.59      1.42 o 
   6   2  17        3.14        2.68      2.08 o 
   7   2  17        0.14        1.73      2.17 o 
 -11   3  17      143.83      133.36      9.96 o 
 -10   3  17       13.46        8.83      3.36 o 
  -9   3  17       99.84      103.61      4.36 o 
  -8   3  17      102.83      103.32      3.94 o 
  -7   3  17       44.22       43.76      2.83 o 
  -6   3  17      131.01      132.90      4.23 o 
  -5   3  17      212.74      224.73      5.52 o 
  -4   3  17      110.01      105.58      3.78 o 
  -3   3  17      120.52      116.46      5.54 o 
  -2   3  17       67.48       64.17      3.10 o 
  -1   3  17      283.01      281.85      6.96 o 
   0   3  17      109.69      141.07     18.04 o 
   1   3  17      134.91      184.34     11.42 o 
   2   3  17       80.10       79.90      2.71 o 
   3   3  17       67.52       64.68      2.30 o 
   4   3  17       82.69       75.60      3.00 o 
   5   3  17       21.59       19.13      2.42 o 
   6   3  17       60.33       59.56      3.62 o 
  -8   4  17       93.68       87.80      6.24 o 
  -7   4  17        0.29        3.55      3.28 o 
  -6   4  17       12.97        7.95      3.28 o 
  -5   4  17       42.10       38.57      4.47 o 
  -4   4  17        0.32        1.13      3.04 o 
  -3   4  17        1.42        2.38      3.04 o 
  -2   4  17        1.62       -1.35      1.96 o 
  -1   4  17        1.48       -2.10      2.10 o 
   0   4  17        5.06        6.34      3.04 o 
   1   4  17       31.16       32.71      4.24 o 
   2   4  17        3.67        4.02      3.12 o 
   3   4  17        0.00        0.96      2.56 o 
 -10   0  18       64.47       47.78      6.11 o 
  -9   0  18       83.53       84.68      7.25 o 
  -8   0  18      123.42      121.59      8.15 o 
  -7   0  18      167.44      180.23      9.74 o 
  -6   0  18      365.82      363.41     15.85 o 
  -5   0  18      329.74      339.05      8.09 o 
  -4   0  18      199.08      203.69      5.99 o 
  -3   0  18       86.95       88.79      2.88 o 
  -2   0  18      628.14      583.84     10.77 o 
  -1   0  18       50.81       63.27      2.79 o 
   0   0  18      540.75      505.82      9.65 o 
   1   0  18      226.70      228.36      6.41 o 
   2   0  18      300.30      290.04      6.72 o 
   3   0  18       41.08       41.93      5.43 o 
   4   0  18       52.37       50.52      2.93 o 
   5   0  18      221.84      234.78      6.17 o 
   6   0  18      158.21      167.99      7.34 o 
   7   0  18        4.90        3.51      2.87 o 
 -10   1  18        6.98        8.35      4.75 o 
  -9   1  18       68.96       81.27      8.04 o 
  -8   1  18       23.55       21.10      3.28 o 
  -7   1  18        8.40       10.61      1.84 o 
  -6   1  18      133.99      142.47      3.58 o 
  -5   1  18       43.22       46.86      3.71 o 
  -4   1  18       45.39       41.47      3.04 o 
  -3   1  18       47.19       43.44      1.86 o 
  -2   1  18       88.53       81.25      2.24 o 
  -1   1  18       21.18       24.10      1.46 o 
   0   1  18        6.36        8.82      1.28 o 
   1   1  18       23.41       22.94      1.51 o 
   2   1  18       35.49       32.66      1.86 o 
   3   1  18      160.97      153.02      3.28 o 
   4   1  18       81.91       80.61      2.58 o 
   5   1  18        1.90        2.01      1.60 o 
   6   1  18        9.37        9.92      2.21 o 
   7   1  18       11.06       13.13      2.42 o 
 -10   2  18       32.86       31.02      5.89 o 
  -9   2  18      121.75      133.63      5.56 o 
  -8   2  18       95.28       91.82      3.93 o 
  -7   2  18      289.21      290.80      6.45 o 
  -6   2  18       90.29       90.41      3.42 o 
  -5   2  18      195.20      206.80      6.13 o 
  -4   2  18       70.67       70.14      3.03 o 
  -3   2  18      191.99      193.48      4.83 o 
  -2   2  18      216.79      212.05      6.58 o 
  -1   2  18      338.16      342.15      5.72 o 
   0   2  18       18.63       21.40      1.42 o 
   1   2  18       93.64      100.35      2.55 o 
   2   2  18      153.29      159.85      3.40 o 
   3   2  18      106.72      113.06      3.39 o 
   4   2  18      195.71      189.68      5.32 o 
   5   2  18       98.47      105.01      4.80 o 
   6   2  18       77.36       81.76      4.00 o 
 -10   3  18       12.27       15.96      3.60 o 
  -9   3  18        5.17        8.94      3.36 o 
  -8   3  18        4.78        4.40      2.28 o 
  -7   3  18       16.07       15.99      2.32 o 
  -6   3  18       22.92       20.33      2.32 o 
  -5   3  18        0.44        0.43      1.86 o 
  -4   3  18        7.36        9.54      2.06 o 
  -3   3  18        0.20        0.11      1.73 o 
  -2   3  18        7.90        6.32      1.93 o 
  -1   3  18       33.39       38.95      2.68 o 
   0   3  18       11.29       13.74      2.46 o 
   1   3  18       17.52       19.12      1.98 o 
   2   3  18        4.13        3.66      1.41 o 
   3   3  18        0.01       -0.63      1.45 o 
   4   3  18        1.36        0.55      2.03 o 
   5   3  18        5.32        4.22      2.18 o 
  -7   4  18       81.35       60.22      5.52 o 
  -6   4  18      235.17      203.18     12.00 o 
  -5   4  18      164.81      157.05      7.60 o 
  -4   4  18       42.69       35.74      4.51 o 
  -3   4  18       29.98       35.79      4.32 o 
  -2   4  18       37.75       32.28      4.24 o 
  -1   4  18      130.28      137.73     10.42 o 
   0   4  18      184.15      179.91      8.16 o 
   1   4  18       99.54      102.14     13.59 o 
   2   4  18       55.18       54.87      8.49 o 
 -10   1  19       38.62       28.76      5.43 o 
  -9   1  19       24.63       23.32      6.00 o 
  -8   1  19       74.75       80.20     10.98 o 
  -7   1  19      205.66      207.03      8.72 o 
  -6   1  19      312.95      306.09      6.24 o 
  -5   1  19      231.58      226.19      5.15 o 
  -4   1  19       16.95       21.44      1.92 o 
  -3   1  19        6.28        5.21      1.49 o 
  -2   1  19       87.79       82.20      2.20 o 
  -1   1  19      396.75      381.55      5.61 o 
   0   1  19      211.89      238.62      9.42 o 
   1   1  19      241.84      244.83      6.32 o 
   2   1  19       16.78       19.48      1.56 o 
   3   1  19        2.99        2.75      1.32 o 
   4   1  19       26.82       28.25      2.16 o 
   5   1  19      148.63      142.70      4.70 o 
   6   1  19       73.87       73.71      3.95 o 
 -10   2  19       25.16       25.59      5.66 o 
  -8   2  19        5.24        3.63      2.12 o 
  -7   2  19        0.03       -0.84      1.73 o 
  -6   2  19        8.89       11.53      2.03 o 
  -5   2  19        2.18        0.98      1.75 o 
  -4   2  19        0.26        0.72      1.70 o 
  -3   2  19        8.50       11.09      1.92 o 
  -2   2  19       28.07       26.41      2.28 o 
  -1   2  19       27.17       24.16      1.91 o 
   0   2  19       12.83       14.42      1.41 o 
   1   2  19       70.95       64.75      2.29 o 
   2   2  19        3.01        3.64      1.33 o 
   3   2  19        8.07        7.63      1.63 o 
   4   2  19        0.13        3.70      2.00 o 
   5   2  19        3.10        2.27      2.06 o 
  -9   3  19       20.16       18.06      3.92 o 
  -8   3  19      185.30      202.00     11.77 o 
  -7   3  19       63.02       59.83      4.13 o 
  -6   3  19      162.25      166.78      5.56 o 
  -5   3  19      202.96      208.96      5.58 o 
  -4   3  19       85.47       89.80      4.63 o 
  -3   3  19       68.96       67.50      3.43 o 
  -2   3  19      145.27      154.14      4.74 o 
  -1   3  19      143.73      158.27      8.79 o 
   0   3  19      124.22      169.63     24.11 o 
   1   3  19       17.87       18.89      2.51 o 
   2   3  19       85.36       89.72      3.28 o 
   3   3  19       42.89       42.79      4.77 o 
   4   3  19       52.77       59.22      3.58 o 
  -6   4  19      101.58      121.62      7.28 o 
  -5   4  19        1.21       -2.17      3.12 o 
  -4   4  19        0.14        0.91      3.20 o 
  -3   4  19        0.08       -1.81      3.04 o 
  -2   4  19       11.31        9.60      3.44 o 
  -1   4  19        0.03        2.48      3.03 o 
   0   4  19        9.13       11.30      6.57 o 
   1   4  19        4.39        2.94      4.53 o 
  -9   0  20       39.22       34.42      5.43 o 
  -8   0  20       99.69      114.57      8.38 o 
  -7   0  20      127.73      134.95      8.60 o 
  -6   0  20      323.52      315.18     14.49 o 
  -4   0  20      244.46      256.51      6.84 o 
  -3   0  20      150.03      153.61      4.51 o 
  -2   0  20      224.30      211.52      5.34 o 
  -1   0  20      228.74      229.44      5.64 o 
   0   0  20      185.93      196.97      5.19 o 
   1   0  20      327.88      292.26      6.80 o 
   2   0  20       46.07       58.48      3.37 o 
   3   0  20       78.08       82.72      4.18 o 
   4   0  20       74.46       73.23      5.19 o 
   5   0  20      187.95      193.02      7.89 o 
   6   0  20       84.78       72.23      7.47 o 
 -10   1  20        0.31        1.36      4.08 o 
  -9   1  20       14.52       14.40      3.28 o 
  -8   1  20        3.53        4.87      2.72 o 
  -7   1  20       30.87       26.72      4.98 o 
  -6   1  20       16.51       17.13      2.20 o 
  -5   1  20       62.78       64.23      2.88 o 
  -4   1  20      257.04      265.95      5.77 o 
  -3   1  20       37.88       31.58      3.16 o 
  -2   1  20        8.91        7.39      1.29 o 
  -1   1  20        6.02        7.68      1.30 o 
   0   1  20       58.85       53.75      2.07 o 
   1   1  20        0.32        2.80      1.25 o 
   2   1  20        0.65       -0.82      1.26 o 
   3   1  20        0.05       -1.56      1.56 o 
   4   1  20        3.85        6.15      2.09 o 
   5   1  20       13.70       14.46      2.43 o 
  -8   2  20      277.80      261.22      9.28 o 
  -7   2  20      237.26      228.77      5.64 o 
  -6   2  20      281.73      276.03      7.22 o 
  -5   2  20      227.25      227.04      5.59 o 
  -4   2  20      281.45      288.28      6.74 o 
  -3   2  20       30.74       27.39      2.38 o 
  -2   2  20       73.03       77.65      3.40 o 
  -1   2  20       80.20       81.15      3.45 o 
   0   2  20      125.16      124.67      4.52 o 
   1   2  20      114.60      105.27      3.05 o 
   2   2  20      149.44      143.25      3.75 o 
   3   2  20        7.96        9.29      2.29 o 
   4   2  20        7.75       10.82      2.34 o 
  -8   3  20       52.11       53.08      6.68 o 
  -7   3  20        4.03        3.06      3.20 o 
  -6   3  20       32.87       34.72      4.32 o 
  -5   3  20        0.01       -0.21      2.96 o 
  -4   3  20       19.86       21.74      5.09 o 
  -3   3  20       16.78       14.39      2.87 o 
  -2   3  20        0.01       -0.76      2.35 o 
  -1   3  20        1.69       -0.69      2.41 o 
   0   3  20        0.33        1.50      2.38 o 
   1   3  20        0.88       -0.69      2.71 o 
   2   3  20        4.48        5.55      2.17 o 
  -8   1  21      135.29      152.61      9.96 o 
  -7   1  21      121.11      119.33      8.83 o 
  -6   1  21       27.06       27.64      3.44 o 
  -5   1  21        4.31        2.88      1.65 o 
  -4   1  21       11.45       10.12      1.87 o 
  -3   1  21       70.79       61.96      3.69 o 
  -2   1  21      175.87      161.34      3.90 o 
  -1   1  21      154.34      165.61      3.47 o 
   0   1  21       43.20       44.11      2.05 o 
   1   1  21       15.12       15.82      1.71 o 
   2   1  21       43.50       43.68      2.65 o 
   3   1  21       27.63       30.40      2.67 o 
   4   1  21       88.99       85.53      4.07 o 
  -8   2  21        4.89       -2.94      4.08 o 
  -7   2  21       11.27       15.85      4.80 o 
  -6   2  21        2.83       -0.24      1.91 o 
  -5   2  21        4.71        1.47      1.83 o 
  -4   2  21        0.47       -1.62      1.70 o 
  -3   2  21       58.72       57.48      3.14 o 
  -2   2  21       32.72       28.46      2.50 o 
  -1   2  21        2.13        1.44      2.25 o 
   0   2  21        0.67        0.48      2.26 o 
   1   2  21        1.99        0.68      1.57 o 
   2   2  21       33.05       34.36      2.84 o 
   3   2  21       26.29       22.13      2.57 o 
  -7   3  21      141.83      148.72      7.52 o 
  -6   3  21       34.74       30.11      4.40 o 
  -5   3  21      181.16      199.41      8.72 o 
  -4   3  21       62.49       53.77      6.34 o 
  -3   3  21       44.47       37.24      7.13 o 
  -2   3  21       79.09       78.29      5.92 o 
  -1   3  21       57.00       58.47      6.91 o 
   0   3  21       48.77       50.72      5.04 o 
   1   3  21       51.60       55.75      5.36 o 
  -8   0  22      467.75      492.47     21.51 o 
  -3   0  22       66.83       64.18      3.29 o 
  -2   0  22      197.21      175.39      5.20 o 
  -1   0  22      314.82      310.62      7.16 o 
   0   0  22      201.68      263.24      6.47 o 
   1   0  22      123.30      159.10      7.04 o 
   2   0  22       66.18       62.32      4.88 o 
   3   0  22       59.76       56.48      9.74 o 
  -7   1  22        0.29       -2.04      4.08 o 
  -6   1  22       29.22       19.25      4.98 o 
  -5   1  22       24.23       22.34      2.82 o 
  -4   1  22        0.28        0.26      1.88 o 
  -3   1  22        0.99        2.05      1.92 o 
  -2   1  22        7.52       10.32      2.16 o 
  -1   1  22       30.33       30.16      1.88 o 
   0   1  22       24.12       21.80      2.01 o 
   1   1  22        9.44        6.38      1.91 o 
   2   1  22        3.33        3.94      2.09 o 
   3   1  22        2.29        2.60      2.17 o 
  -7   2  22       97.20      109.48      6.47 o 
  -6   2  22       68.11       67.35      5.20 o 
  -5   2  22       41.54       47.22      6.11 o 
  -4   2  22       32.02       36.37      3.39 o 
  -3   2  22       20.94       21.03      2.96 o 
  -2   2  22       58.67       58.91      5.04 o 
  -1   2  22      182.27      167.32      7.44 o 
   0   2  22       33.46       34.69      3.36 o 
   1   2  22        5.29        6.46      2.15 o 
   2   2  22        0.65        4.63      2.59 o 
  -4   3  22       18.74       12.06      3.76 o 
  -3   3  22        3.85        4.48      3.44 o 
  -2   3  22        6.33        7.50      4.64 o 
  -5   1  23       90.17       93.21      6.45 o 
  -4   1  23      111.46      115.62      4.51 o 
  -3   1  23       83.60       85.84      4.61 o 
  -2   1  23       50.98       43.78      5.09 o 
  -1   1  23       51.48       52.74      3.17 o 
   0   1  23       43.77       43.88      3.08 o 
   1   1  23       23.86       22.48      2.57 o 
  -6   2  23        3.19        3.68      4.19 o 
  -5   2  23        0.36        0.56      2.99 o 
  -4   2  23       11.71        8.94      3.52 o 
  -3   2  23       11.18        8.24      3.51 o 
  -2   2  23        5.58        8.89      3.44 o 
  -1   2  23       13.45       13.82      3.52 o 
  -3   0  24       82.02       81.29      7.47 o 
  -2   0  24      102.03      102.23     10.08 o 
  -1   0  24       32.69       42.92      4.24 o 
   0   0  24       11.66       17.21      4.98 o 
  -5   1  24        0.65        3.85      4.30 o 
  -4   1  24        7.89       10.12      4.30 o 
  -3   1  24        1.52        7.68      3.28 o 
  -2   1  24        0.38        2.24      2.87 o 
  -1   1  24        2.26        1.35      3.31 o 
                                                 
